# Supplementary material for: Ammonia oxidation by aerobic methanotrophs as a source of marine nitrous oxide
Source: ISME J. 2025 Oct 31;19(1):wraf242. doi: 10.1093/ismejo/wraf242 (PMC12636513; doi:10.1093/ismejo/wraf242)
Supplement: Supplementary_Table_wraf242 [file supplementary_table_wraf242.xlsx]

## Sheet: Table S1
Supplementary Table 1 Information of hydroxylamine oxidoreductase subunit A sequences in the custom database used for searching of marine metagenomes in this study.
Locus	GTDB classification (R 220)							Type
MBO1223706.1	d__Bacteria	p__Planctomycetota	c__Brocadiia	o__Brocadiales	f__Scalinduaceae	g__Scalindua_A	s__Scalindua_A_sediminis	Anammox bacteria
QII13462.1	d__Bacteria	p__Planctomycetota	c__Candidatus_Brocadiia	o__Candidatus_Brocadiales	f__Candidatus_Brocadiaceae	g__Candidatus_Kuenenia	s__Candidatus_Kuenenia_stuttgartiensis	Anammox bacteria
TLD43551.1	d__Bacteria	p__Planctomycetota	c__Brocadiia	o__Brocadiales	f__Brocadiaceae	g__Jettenia	s__Jettenia_ecosi	Anammox bacteria
WP_096896018.1	d__Bacteria	p__Planctomycetota	c__Brocadiia	o__Brocadiales	f__Scalinduaceae	g__Scalindua	s__Scalindua_japonica	Anammox bacteria
BAFH01000002.1_566	d__Bacteria	p__Planctomycetota	c__Brocadiia	o__Brocadiales	f__Brocadiaceae	g__Jettenia	s__Jettenia_caeni	Anammox bacteria
BAFH01000003.1_832	d__Bacteria	p__Planctomycetota	c__Brocadiia	o__Brocadiales	f__Brocadiaceae	g__Jettenia	s__Jettenia_caeni	Anammox bacteria
BAFH01000004.1_42	d__Bacteria	p__Planctomycetota	c__Brocadiia	o__Brocadiales	f__Brocadiaceae	g__Jettenia	s__Jettenia_caeni	Anammox bacteria
BAFH01000004.1_430	d__Bacteria	p__Planctomycetota	c__Brocadiia	o__Brocadiales	f__Brocadiaceae	g__Jettenia	s__Jettenia_caeni	Anammox bacteria
BAFH01000004.1_592	d__Bacteria	p__Planctomycetota	c__Brocadiia	o__Brocadiales	f__Brocadiaceae	g__Jettenia	s__Jettenia_caeni	Anammox bacteria
CAIYOB010000107.1_5	d__Bacteria	p__Planctomycetota	c__Planctomycetia	o__Pirellulales	f__Pirellulaceae	g__Anammoximicrobium	s__Anammoximicrobium_sp903927685	Anammox bacteria
CAIYOB010001247.1_51	d__Bacteria	p__Planctomycetota	c__Planctomycetia	o__Pirellulales	f__Pirellulaceae	g__Anammoximicrobium	s__Anammoximicrobium_sp903927685	Anammox bacteria
CAJXKT010000010.1_21	d__Bacteria	p__Planctomycetota	c__Brocadiia	o__Brocadiales	f__Scalinduaceae	g__Scalindua	s__Scalindua_sp913055705	Anammox bacteria
CAJXKT010000013.1_2	d__Bacteria	p__Planctomycetota	c__Brocadiia	o__Brocadiales	f__Scalinduaceae	g__Scalindua	s__Scalindua_sp913055705	Anammox bacteria
CAJXKT010000125.1_3	d__Bacteria	p__Planctomycetota	c__Brocadiia	o__Brocadiales	f__Scalinduaceae	g__Scalindua	s__Scalindua_sp913055705	Anammox bacteria
CAKKPF010000055.1_8	d__Bacteria	p__Planctomycetota	c__Brocadiia	o__Brocadiales	f__Scalinduaceae	g__Scalindua	s__Scalindua_sp919901575	Anammox bacteria
CAKKPF010000185.1_2	d__Bacteria	p__Planctomycetota	c__Brocadiia	o__Brocadiales	f__Scalinduaceae	g__Scalindua	s__Scalindua_sp919901575	Anammox bacteria
CAKKPF010000226.1_5	d__Bacteria	p__Planctomycetota	c__Brocadiia	o__Brocadiales	f__Scalinduaceae	g__Scalindua	s__Scalindua_sp919901575	Anammox bacteria
CP091278.1_1151	d__Bacteria	p__Planctomycetota	c__Brocadiia	o__Brocadiales	f__Brocadiaceae	g__Jettenia	s__Jettenia_sp021650895	Anammox bacteria
CP091278.1_1296	d__Bacteria	p__Planctomycetota	c__Brocadiia	o__Brocadiales	f__Brocadiaceae	g__Jettenia	s__Jettenia_sp021650895	Anammox bacteria
CP091278.1_1636	d__Bacteria	p__Planctomycetota	c__Brocadiia	o__Brocadiales	f__Brocadiaceae	g__Jettenia	s__Jettenia_sp021650895	Anammox bacteria
CP091278.1_2139	d__Bacteria	p__Planctomycetota	c__Brocadiia	o__Brocadiales	f__Brocadiaceae	g__Jettenia	s__Jettenia_sp021650895	Anammox bacteria
JAANXD010000055.1_3	d__Bacteria	p__Planctomycetota	c__Brocadiia	o__Brocadiales	f__Scalinduaceae	g__Scalindua	s__Scalindua_arabica	Anammox bacteria
JAAYYU010000331.1_18	d__Bacteria	p__Planctomycetota	c__Planctomycetia	o__Pirellulales	f__Pirellulaceae	g__Anammoximicrobium	s__Anammoximicrobium_sp012515235	Anammox bacteria
JABGRF010000163.1_3	d__Bacteria	p__Planctomycetota	c__Brocadiia	o__Brocadiales	f__Scalinduaceae	g__Scalindua	s__Scalindua_sp018648405	Anammox bacteria
JABGRF010000173.1_5	d__Bacteria	p__Planctomycetota	c__Brocadiia	o__Brocadiales	f__Scalinduaceae	g__Scalindua	s__Scalindua_sp018648405	Anammox bacteria
JABHIW010000048.1_86	d__Bacteria	p__Planctomycetota	c__Brocadiia	o__Brocadiales	f__Scalinduaceae	g__Scalindua	s__Scalindua_sp018670825	Anammox bacteria
JABHIW010000048.1_93	d__Bacteria	p__Planctomycetota	c__Brocadiia	o__Brocadiales	f__Scalinduaceae	g__Scalindua	s__Scalindua_sp018670825	Anammox bacteria
JABHIW010000066.1_37	d__Bacteria	p__Planctomycetota	c__Brocadiia	o__Brocadiales	f__Scalinduaceae	g__Scalindua	s__Scalindua_sp018670825	Anammox bacteria
JABHIW010000149.1_44	d__Bacteria	p__Planctomycetota	c__Brocadiia	o__Brocadiales	f__Scalinduaceae	g__Scalindua	s__Scalindua_sp018670825	Anammox bacteria
JABHIW010000173.1_15	d__Bacteria	p__Planctomycetota	c__Brocadiia	o__Brocadiales	f__Scalinduaceae	g__Scalindua	s__Scalindua_sp018670825	Anammox bacteria
JACZYU010000016.1_17	d__Bacteria	p__Planctomycetota	c__Brocadiia	o__Brocadiales	f__Scalinduaceae	g__Scalindua	s__Scalindua_sp022570935	Anammox bacteria
JACZYU010000016.1_8	d__Bacteria	p__Planctomycetota	c__Brocadiia	o__Brocadiales	f__Scalinduaceae	g__Scalindua	s__Scalindua_sp022570935	Anammox bacteria
JAIQZR010000013.1_4	d__Bacteria	p__Planctomycetota	c__Brocadiia	o__Brocadiales	f__Scalinduaceae	g__Scalindua	s__Scalindua_sp021777035	Anammox bacteria
JAIQZR010000027.1_4	d__Bacteria	p__Planctomycetota	c__Brocadiia	o__Brocadiales	f__Scalinduaceae	g__Scalindua	s__Scalindua_sp021777035	Anammox bacteria
JAIQZR010000127.1_21	d__Bacteria	p__Planctomycetota	c__Brocadiia	o__Brocadiales	f__Scalinduaceae	g__Scalindua	s__Scalindua_sp021777035	Anammox bacteria
JAIQZR010000157.1_4	d__Bacteria	p__Planctomycetota	c__Brocadiia	o__Brocadiales	f__Scalinduaceae	g__Scalindua	s__Scalindua_sp021777035	Anammox bacteria
JAIQZU010000023.1_6	d__Bacteria	p__Planctomycetota	c__Brocadiia	o__Brocadiales	f__Scalinduaceae	g__Scalindua	s__Scalindua_sp021776915	Anammox bacteria
JAIQZU010000063.1_15	d__Bacteria	p__Planctomycetota	c__Brocadiia	o__Brocadiales	f__Scalinduaceae	g__Scalindua	s__Scalindua_sp021776915	Anammox bacteria
JANLHC010000062.1_14	d__Bacteria	p__Planctomycetota	c__Brocadiia	o__Brocadiales	f__Scalinduaceae	g__Scalindua	s__Scalindua_sp024654465	Anammox bacteria
JANLHC010000240.1_3	d__Bacteria	p__Planctomycetota	c__Brocadiia	o__Brocadiales	f__Scalinduaceae	g__Scalindua	s__Scalindua_sp024654465	Anammox bacteria
JASMMK010000009.1_16	d__Bacteria	p__Planctomycetota	c__Brocadiia	o__Brocadiales	f__Scalinduaceae	g__Scalindua	s__Scalindua_sp030748215	Anammox bacteria
JASMMK010000012.1_120	d__Bacteria	p__Planctomycetota	c__Brocadiia	o__Brocadiales	f__Scalinduaceae	g__Scalindua	s__Scalindua_sp030748215	Anammox bacteria
JASMMK010000013.1_3	d__Bacteria	p__Planctomycetota	c__Brocadiia	o__Brocadiales	f__Scalinduaceae	g__Scalindua	s__Scalindua_sp030748215	Anammox bacteria
JASMMK010000045.1_59	d__Bacteria	p__Planctomycetota	c__Brocadiia	o__Brocadiales	f__Scalinduaceae	g__Scalindua	s__Scalindua_sp030748215	Anammox bacteria
JASMMK010000054.1_67	d__Bacteria	p__Planctomycetota	c__Brocadiia	o__Brocadiales	f__Scalinduaceae	g__Scalindua	s__Scalindua_sp030748215	Anammox bacteria
MAYW01000001.1_48	d__Bacteria	p__Planctomycetota	c__Brocadiia	o__Brocadiales	f__Scalinduaceae	g__Scalindua	s__Scalindua_rubra	Anammox bacteria
MAYW01000006.1_7	d__Bacteria	p__Planctomycetota	c__Brocadiia	o__Brocadiales	f__Scalinduaceae	g__Scalindua	s__Scalindua_rubra	Anammox bacteria
MAYW01000018.1_44	d__Bacteria	p__Planctomycetota	c__Brocadiia	o__Brocadiales	f__Scalinduaceae	g__Scalindua	s__Scalindua_rubra	Anammox bacteria
MAYW01000028.1_32	d__Bacteria	p__Planctomycetota	c__Brocadiia	o__Brocadiales	f__Scalinduaceae	g__Scalindua	s__Scalindua_rubra	Anammox bacteria
MAYW01000155.1_8	d__Bacteria	p__Planctomycetota	c__Brocadiia	o__Brocadiales	f__Scalinduaceae	g__Scalindua	s__Scalindua_rubra	Anammox bacteria
MHYI01000058.1_5	d__Bacteria	p__Planctomycetota	c__Brocadiia	o__Brocadiales	f__Brocadiaceae	g__Kuenenia	s__Kuenenia_sp001828295	Anammox bacteria
MHYI01000210.1_5	d__Bacteria	p__Planctomycetota	c__Brocadiia	o__Brocadiales	f__Brocadiaceae	g__Kuenenia	s__Kuenenia_sp001828295	Anammox bacteria
MHZA01000100.1_2	d__Bacteria	p__Planctomycetota	c__Brocadiia	o__Brocadiales	f__Scalinduaceae	g__Scalindua	s__Scalindua_sp001828595	Anammox bacteria
MHZA01000113.1_4	d__Bacteria	p__Planctomycetota	c__Brocadiia	o__Brocadiales	f__Scalinduaceae	g__Scalindua	s__Scalindua_sp001828595	Anammox bacteria
MHZA01000170.1_13	d__Bacteria	p__Planctomycetota	c__Brocadiia	o__Brocadiales	f__Scalinduaceae	g__Scalindua	s__Scalindua_sp001828595	Anammox bacteria
MHZA01000172.1_2	d__Bacteria	p__Planctomycetota	c__Brocadiia	o__Brocadiales	f__Scalinduaceae	g__Scalindua	s__Scalindua_sp001828595	Anammox bacteria
NZ_BAOS01000011.1_75	d__Bacteria	p__Planctomycetota	c__Brocadiia	o__Brocadiales	f__Scalinduaceae	g__Scalindua	s__Scalindua_japonica	Anammox bacteria
NZ_BAOS01000022.1_34	d__Bacteria	p__Planctomycetota	c__Brocadiia	o__Brocadiales	f__Scalinduaceae	g__Scalindua	s__Scalindua_japonica	Anammox bacteria
NZ_BAOS01000022.1_43	d__Bacteria	p__Planctomycetota	c__Brocadiia	o__Brocadiales	f__Scalinduaceae	g__Scalindua	s__Scalindua_japonica	Anammox bacteria
NZ_BAOS01000024.1_43	d__Bacteria	p__Planctomycetota	c__Brocadiia	o__Brocadiales	f__Scalinduaceae	g__Scalindua	s__Scalindua_japonica	Anammox bacteria
NZ_BAOS01000028.1_245	d__Bacteria	p__Planctomycetota	c__Brocadiia	o__Brocadiales	f__Scalinduaceae	g__Scalindua	s__Scalindua_japonica	Anammox bacteria
NZ_BAOS01000034.1_108	d__Bacteria	p__Planctomycetota	c__Brocadiia	o__Brocadiales	f__Scalinduaceae	g__Scalindua	s__Scalindua_japonica	Anammox bacteria
NZ_LT934425.1_1747	d__Bacteria	p__Planctomycetota	c__Brocadiia	o__Brocadiales	f__Brocadiaceae	g__Kuenenia	s__Kuenenia_stuttgartiensis_A	Anammox bacteria
NZ_LT934425.1_2144	d__Bacteria	p__Planctomycetota	c__Brocadiia	o__Brocadiales	f__Brocadiaceae	g__Kuenenia	s__Kuenenia_stuttgartiensis_A	Anammox bacteria
NZ_LT934425.1_3005	d__Bacteria	p__Planctomycetota	c__Brocadiia	o__Brocadiales	f__Brocadiaceae	g__Kuenenia	s__Kuenenia_stuttgartiensis_A	Anammox bacteria
NZ_LT934425.1_3753	d__Bacteria	p__Planctomycetota	c__Brocadiia	o__Brocadiales	f__Brocadiaceae	g__Kuenenia	s__Kuenenia_stuttgartiensis_A	Anammox bacteria
SMSL01000004.1_201	d__Bacteria	p__Planctomycetota	c__Brocadiia	o__Brocadiales	f__Scalinduaceae	g__Scalindua	s__Scalindua_brodae	Anammox bacteria
SMSL01000005.1_138	d__Bacteria	p__Planctomycetota	c__Brocadiia	o__Brocadiales	f__Scalinduaceae	g__Scalindua	s__Scalindua_brodae	Anammox bacteria
SMSL01000005.1_145	d__Bacteria	p__Planctomycetota	c__Brocadiia	o__Brocadiales	f__Scalinduaceae	g__Scalindua	s__Scalindua_brodae	Anammox bacteria
SMSL01000018.1_7	d__Bacteria	p__Planctomycetota	c__Brocadiia	o__Brocadiales	f__Scalinduaceae	g__Scalindua	s__Scalindua_brodae	Anammox bacteria
SOET01000007.1_69	d__Bacteria	p__Planctomycetota	c__Brocadiia	o__Brocadiales	f__Brocadiaceae	g__Kuenenia	s__Kuenenia_hertensis	Anammox bacteria
SOET01000014.1_71	d__Bacteria	p__Planctomycetota	c__Brocadiia	o__Brocadiales	f__Brocadiaceae	g__Kuenenia	s__Kuenenia_hertensis	Anammox bacteria
SOET01000018.1_60	d__Bacteria	p__Planctomycetota	c__Brocadiia	o__Brocadiales	f__Brocadiaceae	g__Kuenenia	s__Kuenenia_hertensis	Anammox bacteria
SOET01000019.1_7	d__Bacteria	p__Planctomycetota	c__Brocadiia	o__Brocadiales	f__Brocadiaceae	g__Kuenenia	s__Kuenenia_hertensis	Anammox bacteria
SOET01000040.1_13	d__Bacteria	p__Planctomycetota	c__Brocadiia	o__Brocadiales	f__Brocadiaceae	g__Kuenenia	s__Kuenenia_hertensis	Anammox bacteria
SOET01000046.1_31	d__Bacteria	p__Planctomycetota	c__Brocadiia	o__Brocadiales	f__Brocadiaceae	g__Kuenenia	s__Kuenenia_hertensis	Anammox bacteria
SULG01000002.1_51	d__Bacteria	p__Planctomycetota	c__Brocadiia	o__Brocadiales	f__Brocadiaceae	g__Jettenia	s__Jettenia_ecosi	Anammox bacteria
SULG01000009.1_38	d__Bacteria	p__Planctomycetota	c__Brocadiia	o__Brocadiales	f__Brocadiaceae	g__Jettenia	s__Jettenia_ecosi	Anammox bacteria
SULG01000015.1_16	d__Bacteria	p__Planctomycetota	c__Brocadiia	o__Brocadiales	f__Brocadiaceae	g__Jettenia	s__Jettenia_ecosi	Anammox bacteria
SULG01000058.1_12	d__Bacteria	p__Planctomycetota	c__Brocadiia	o__Brocadiales	f__Brocadiaceae	g__Jettenia	s__Jettenia_ecosi	Anammox bacteria
SULG01000092.1_2	d__Bacteria	p__Planctomycetota	c__Brocadiia	o__Brocadiales	f__Brocadiaceae	g__Jettenia	s__Jettenia_ecosi	Anammox bacteria
SULG01000144.1_1	d__Bacteria	p__Planctomycetota	c__Brocadiia	o__Brocadiales	f__Brocadiaceae	g__Jettenia	s__Jettenia_ecosi	Anammox bacteria
SULG01000159.1_3	d__Bacteria	p__Planctomycetota	c__Brocadiia	o__Brocadiales	f__Brocadiaceae	g__Jettenia	s__Jettenia_ecosi	Anammox bacteria
VGXV01000001.1_203	d__Bacteria	p__Planctomycetota	c__Brocadiia	o__Brocadiales	f__Brocadiaceae	g__Kuenenia	s__Kuenenia_sp016873165	Anammox bacteria
VGXV01000013.1_47	d__Bacteria	p__Planctomycetota	c__Brocadiia	o__Brocadiales	f__Brocadiaceae	g__Kuenenia	s__Kuenenia_sp016873165	Anammox bacteria
VGXV01000017.1_13	d__Bacteria	p__Planctomycetota	c__Brocadiia	o__Brocadiales	f__Brocadiaceae	g__Kuenenia	s__Kuenenia_sp016873165	Anammox bacteria
VGXV01000019.1_56	d__Bacteria	p__Planctomycetota	c__Brocadiia	o__Brocadiales	f__Brocadiaceae	g__Kuenenia	s__Kuenenia_sp016873165	Anammox bacteria
VGXV01000023.1_35	d__Bacteria	p__Planctomycetota	c__Brocadiia	o__Brocadiales	f__Brocadiaceae	g__Kuenenia	s__Kuenenia_sp016873165	Anammox bacteria
VGXV01000029.1_43	d__Bacteria	p__Planctomycetota	c__Brocadiia	o__Brocadiales	f__Brocadiaceae	g__Kuenenia	s__Kuenenia_sp016873165	Anammox bacteria
VSDH01000003.1_138	d__Bacteria	p__Planctomycetota	c__Brocadiia	o__Brocadiales	f__Scalinduaceae	g__Scalindua_A	s__Scalindua_A_sediminis	Anammox bacteria
VSDH01000005.1_110	d__Bacteria	p__Planctomycetota	c__Brocadiia	o__Brocadiales	f__Scalinduaceae	g__Scalindua_A	s__Scalindua_A_sediminis	Anammox bacteria
VSDH01000007.1_29	d__Bacteria	p__Planctomycetota	c__Brocadiia	o__Brocadiales	f__Scalinduaceae	g__Scalindua_A	s__Scalindua_A_sediminis	Anammox bacteria
VSDH01000008.1_6	d__Bacteria	p__Planctomycetota	c__Brocadiia	o__Brocadiales	f__Scalinduaceae	g__Scalindua_A	s__Scalindua_A_sediminis	Anammox bacteria
VSDH01000026.1_8	d__Bacteria	p__Planctomycetota	c__Brocadiia	o__Brocadiales	f__Scalinduaceae	g__Scalindua_A	s__Scalindua_A_sediminis	Anammox bacteria
QPD05403.1	d__Bacteria	p__Nitrospirota	c__Nitrospiria	o__Nitrospirales	f__Nitrospiraceae	g__Nitrospira_D	s__Nitrospira_D_kreftii	Comammox
WP_062481664.1	d__Bacteria	p__Nitrospirota	c__Nitrospiria	o__Nitrospirales	f__Nitrospiraceae	g__Nitrospira_D	s__Nitrospira_D_inopinata	Comammox
CP047423.1_1663	d__Bacteria	p__Nitrospirota	c__Nitrospiria	o__Nitrospirales	f__Nitrospiraceae	g__Nitrospira_D	s__Nitrospira_D_kreftii	Comammox
CP047423.1_3180	d__Bacteria	p__Nitrospirota	c__Nitrospiria	o__Nitrospirales	f__Nitrospiraceae	g__Nitrospira_D	s__Nitrospira_D_kreftii	Comammox
JAHBWT010000043.1_12	d__Bacteria	p__Nitrospirota	c__Nitrospiria	o__Nitrospirales	f__Nitrospiraceae	g__Nitrospira_D	s__Nitrospira_D_sp019636815	Comammox
JANYEF010000496.1_1	d__Bacteria	p__Nitrospirota	c__Nitrospiria	o__Nitrospirales	f__Nitrospiraceae	g__Palsa_1315	s__Palsa_1315_sp025363325	Comammox
JAOUMR010000047.1_27	d__Bacteria	p__Nitrospirota	c__Nitrospiria	o__Nitrospirales	f__Nitrospiraceae	g__Nitrospira_D	s__Nitrospira_D_sp029881435	Comammox
OMJK01000130.1_10	d__Bacteria	p__Nitrospirota	c__Nitrospiria	o__Nitrospirales	f__Nitrospiraceae	g__Nitrospira_D	s__Nitrospira_D_sp900299325	Comammox
SPAW01000004.1_88	d__Bacteria	p__Nitrospirota	c__Nitrospiria	o__Nitrospirales	f__Nitrospiraceae	g__Nitrospira_D	s__Nitrospira_D_sp005239465	Comammox
SPAX01000028.1_17	d__Bacteria	p__Nitrospirota	c__Nitrospiria	o__Nitrospirales	f__Nitrospiraceae	g__Palsa_1315	s__Palsa_1315_sp005239475	Comammox
KAB2958602.1	d__Bacteria	p__Methylomirabilota	c__Methylomirabilia	o__Methylomirabilales	f__Methylomirabilaceae	g__Methylomirabilis	s__Methylomirabilis_oxygeniifera	NC10
VUZ86654.1	d__Bacteria	p__Methylomirabilota	c__Methylomirabilia	o__Methylomirabilales	f__Methylomirabilaceae	g__Methylomirabilis	s__Methylomirabilis_lanthanidiphila	NC10
CABIKM010000086.1_2	d__Bacteria	p__Methylomirabilota	c__Methylomirabilia	o__Methylomirabilales	f__Methylomirabilaceae	g__Methylomirabilis	s__Methylomirabilis_lanthanidiphila	NC10
FP565575.1_2104	d__Bacteria	p__Methylomirabilota	c__Methylomirabilia	o__Methylomirabilales	f__Methylomirabilaceae	g__Methylomirabilis	s__Methylomirabilis_oxygeniifera	NC10
NSJM01000056.1_2	d__Bacteria	p__Methylomirabilota	c__Methylomirabilia	o__Methylomirabilales	f__Methylomirabilaceae	g__Methylomirabilis	s__Methylomirabilis_sp002634395	NC10
PQAM01000003.1_41	d__Bacteria	p__Methylomirabilota	c__Methylomirabilia	o__Methylomirabilales	f__Methylomirabilaceae	g__Methylomirabilis	s__Methylomirabilis_sp003104975	NC10
WP_009061861.1	d__Bacteria	p__Verrucomicrobiota	c__Verrucomicrobiae	o__Methylacidiphilales	f__Methylacidiphilaceae	g__Methylacidiphilum	s__Methylacidiphilum_fumariolicum	Verrucomicrobiota-MOB
WP_039721486.1	d__Bacteria	p__Verrucomicrobiota	c__Verrucomicrobiae	o__Methylacidiphilales	f__Methylacidiphilaceae	g__Methylacidiphilum	s__Methylacidiphilum_kamchatkense	Verrucomicrobiota-MOB
WP_134391168.1	d__Bacteria	p__Verrucomicrobiota	c__Verrucomicrobiae	o__Methylacidiphilales	f__Methylacidiphilaceae	g__Methylacidiphilum	s__Methylacidiphilum_sp._Yel	Verrucomicrobiota-MOB
LM997411.1_327	d__Bacteria	p__Verrucomicrobiota	c__Verrucomicrobiae	o__Methylacidiphilales	f__Methylacidiphilaceae	g__Methylacidiphilum	s__Methylacidiphilum_fumariolicum	Verrucomicrobiota-MOB
NZ_CP037899.1_2082	d__Bacteria	p__Verrucomicrobiota	c__Verrucomicrobiae	o__Methylacidiphilales	f__Methylacidiphilaceae	g__Methylacidiphilum	s__Methylacidiphilum_kamchatkense	Verrucomicrobiota-MOB
NZ_CP065957.1_1226	d__Bacteria	p__Verrucomicrobiota	c__Verrucomicrobiae	o__Methylacidiphilales	f__Methylacidiphilaceae	g__Methylacidiphilum	s__Methylacidiphilum_sp004421255	Verrucomicrobiota-MOB
NZ_LXQB01000067.1_57	d__Bacteria	p__Verrucomicrobiota	c__Verrucomicrobiae	o__Methylacidiphilales	f__Methylacidiphilaceae	g__Methylacidiphilum	s__Methylacidiphilum_sp004421185	Verrucomicrobiota-MOB
WP_016919490.1	d__Bacteria	p__Pseudomonadota	c__Alphaproteobacteria	o__Rhizobiales	f__Beijerinckiaceae	g__Methylocystis	s__Methylocystis_parvus	α-MOB
WP_036282308.1	d__Bacteria	p__Pseudomonadota	c__Alphaproteobacteria	o__Rhizobiales	f__Beijerinckiaceae	g__Methylocystis	s__Methylocystis_sp._ATCC_49242	α-MOB
WP_124737804.1	d__Bacteria	p__Pseudomonadota	c__Alphaproteobacteria	o__Rhizobiales	f__Beijerinckiaceae	g__Methylocystis	s__Methylocystis_rosea	α-MOB
WP_136496135.1	d__Bacteria	p__Pseudomonadota	c__Alphaproteobacteria	o__Rhizobiales	f__Beijerinckiaceae	g__Methylocystis	s__Methylocystis_heyeri	α-MOB
ST2S.33 (from this study)	d__Bacteria	p__Pseudomonadota	c__Alphaproteobacteria	o__Rhizobiales	f__Beijerinckiaceae	g_Methylocystis	s_	α-MOB
WP_197743848.1	d__Bacteria	p__Pseudomonadota	c__Gammaproteobacteria	o__Nitrosococcales	f__Nitrosococcaceae	g__Nitrosacidococcus	s__Nitrosacidococcus_tergens	γ-AOB
CCQ71909.1	d__Bacteria	p__Pseudomonadota	c__Gammaproteobacteria	o__Nitrosococcales	f__Nitrosococcaceae	g__Nitrosococcus	s__Nitrosococcus_oceani	γ-AOB
BBL34457.1	d__Bacteria	p__Pseudomonadota	c__Gammaproteobacteria	o__Burkholderiales	f__Nitrosomonadaceae	g__Nitrosomonas	s__Nitrosomonas_stercoris	γ-AOB
CAD86251.1	d__Bacteria	p__Pseudomonadota	c__Gammaproteobacteria	o__Burkholderiales	f__Nitrosomonadaceae	g__Nitrosomonas	s__Nitrosomonas_europaea	γ-AOB
JAMXAG010000001.1_254	d__Bacteria	p__Pseudomonadota	c__Gammaproteobacteria	o__Burkholderiales	f__Nitrosomonadaceae	g__Nitrosomonas	s__Nitrosomonas_sp024281675	γ-AOB
JAMXAG010000006.1_95	d__Bacteria	p__Pseudomonadota	c__Gammaproteobacteria	o__Burkholderiales	f__Nitrosomonadaceae	g__Nitrosomonas	s__Nitrosomonas_sp024281675	γ-AOB
NZ_BQXC01000001.1_1401	d__Bacteria	p__Pseudomonadota	c__Gammaproteobacteria	o__Burkholderiales	f__Nitrosomonadaceae	g__Nitrosomonas	s__Nitrosomonas_sp022836435	γ-AOB
NZ_BQXC01000001.1_1750	d__Bacteria	p__Pseudomonadota	c__Gammaproteobacteria	o__Burkholderiales	f__Nitrosomonadaceae	g__Nitrosomonas	s__Nitrosomonas_sp022836435	γ-AOB
NZ_BQXC01000001.1_2207	d__Bacteria	p__Pseudomonadota	c__Gammaproteobacteria	o__Burkholderiales	f__Nitrosomonadaceae	g__Nitrosomonas	s__Nitrosomonas_sp022836435	γ-AOB
NZ_FPBL01000026.1_3	d__Bacteria	p__Pseudomonadota	c__Gammaproteobacteria	o__Burkholderiales	f__Nitrosomonadaceae	g__Nitrosomonas	s__Nitrosomonas_eutropha_A	γ-AOB
NZ_FUWK01000072.1_3	d__Bacteria	p__Pseudomonadota	c__Gammaproteobacteria	o__Burkholderiales	f__Nitrosomonadaceae	g__Nitrosomonas	s__Nitrosomonas_europaea	γ-AOB
NZ_LT907782.1_2386	d__Bacteria	p__Pseudomonadota	c__Gammaproteobacteria	o__Burkholderiales	f__Nitrosomonadaceae	g__Nitrosomonas	s__Nitrosomonas_ureae_C	γ-AOB
NZ_LT907782.1_436	d__Bacteria	p__Pseudomonadota	c__Gammaproteobacteria	o__Burkholderiales	f__Nitrosomonadaceae	g__Nitrosomonas	s__Nitrosomonas_ureae_C	γ-AOB
NZ_LT907782.1_852	d__Bacteria	p__Pseudomonadota	c__Gammaproteobacteria	o__Burkholderiales	f__Nitrosomonadaceae	g__Nitrosomonas	s__Nitrosomonas_ureae_C	γ-AOB
NZ_QAOO01000061.1_3	d__Bacteria	p__Pseudomonadota	c__Gammaproteobacteria	o__Burkholderiales	f__Nitrosomonadaceae	g__Nitrosomonas	s__Nitrosomonas_nitrosa	γ-AOB
NZ_QICQ01000066.1_3	d__Bacteria	p__Pseudomonadota	c__Gammaproteobacteria	o__Burkholderiales	f__Nitrosomonadaceae	g__Nitrosomonas	s__Nitrosomonas_eutropha	γ-AOB
ABB75949.1	d__Bacteria	p__Pseudomonadota	c__Gammaproteobacteria	o__Burkholderiales	f__Nitrosomonadaceae	g__Nitrosospira	s__Nitrosospira_multiformis	γ-AOB
SEL65848.1	d__Bacteria	p__Pseudomonadota	c__Gammaproteobacteria	o__Burkholderiales	f__Nitrosomonadaceae	g__Nitrosospira	s__Nitrosospira_tenuis	γ-AOB
NZ_FOBH01000024.1_1	d__Bacteria	p__Pseudomonadota	c__Gammaproteobacteria	o__Burkholderiales	f__Nitrosomonadaceae	g__Nitrosospira	s__Nitrosospira_tenuis	γ-AOB
DRLZ01000092.1_2	d__Bacteria	p__Pseudomonadota	c__Gammaproteobacteria	o__Methylococcales	f__DRLZ01	g__DRLZ01	s__DRLZ01_sp011322755	γ-MOB
WP_036269067.1	d__Bacteria	p__Pseudomonadota	c__Gammaproteobacteria	o__Methylococcales	f__Methylococcaceae	g__Methylocaldum	s__Methylocaldum_szegediense	γ-MOB
WP_119631194.1	d__Bacteria	p__Pseudomonadota	c__Gammaproteobacteria	o__Methylococcales	f__Methylococcaceae	g__Methylocaldum	s__Methylocaldum_marinum	γ-MOB
AAU92745.1	d__Bacteria	p__Pseudomonadota	c__Gammaproteobacteria	o__Methylococcales	f__Methylococcaceae	g__Methylococcus	s__Methylococcus_capsulatus	γ-MOB
SCQD01000270.1_5	d__Bacteria	p__Pseudomonadota	c__Gammaproteobacteria	o__Methylococcales	f__Methylococcaceae	g__Methylogaea	s__Methylogaea_sp004299145	γ-MOB
WP_153250720.1	d__Bacteria	p__Pseudomonadota	c__Gammaproteobacteria	o__Methylococcales	f__Methylococcaceae	g__Methylospira	s__Methylospira_mobilis	γ-MOB
WP_082054349.1	d__Bacteria	p__Pseudomonadota	c__Gammaproteobacteria	o__Methylococcales	f__Methylococcaceae	g__Methyloterricola	s__Methyloterricola_oryzae	γ-MOB
CAIODU010000002.1_9	d__Bacteria	p__Pseudomonadota	c__Gammaproteobacteria	o__Methylococcales	f__Methylococcaceae	g__Methylumidiphilus	s__Methylumidiphilus_sp903857165	γ-MOB
CAIWDB010000123.1_1	d__Bacteria	p__Pseudomonadota	c__Gammaproteobacteria	o__Methylococcales	f__Methylococcaceae	g__Methylumidiphilus	s__Methylumidiphilus_sp903911305	γ-MOB
CAIYXP010000353.1_10	d__Bacteria	p__Pseudomonadota	c__Gammaproteobacteria	o__Methylococcales	f__Methylococcaceae	g__Methylumidiphilus	s__Methylumidiphilus_sp903930145	γ-MOB
JAQTSI010000034.1_11	d__Bacteria	p__Pseudomonadota	c__Gammaproteobacteria	o__Methylococcales	f__Methylococcaceae	g__Methylumidiphilus	s__Methylumidiphilus_sp028711365	γ-MOB
QJPH01000358.1_35	d__Bacteria	p__Pseudomonadota	c__Gammaproteobacteria	o__Methylococcales	f__Methylococcaceae	g__Methylumidiphilus	s__Methylumidiphilus_alinenensis	γ-MOB
WP_087146176.1	d__Bacteria	p__Pseudomonadota	c__Gammaproteobacteria	o__Methylococcales	f__Methylomonadaceae	g__Crenothrix	s__Crenothrix_polyspora	γ-MOB
JALSJK010000036.1_3	d__Bacteria	p__Pseudomonadota	c__Gammaproteobacteria	o__Methylococcales	f__Methylomonadaceae	g__JALSJK01	s__JALSJK01_sp026989395	γ-MOB
JALXCS010000081.1_21	d__Bacteria	p__Pseudomonadota	c__Gammaproteobacteria	o__Methylococcales	f__Methylomonadaceae	g__JALSJK01	s__JALSJK01_sp026990815	γ-MOB
JAUXDP010000045.1_5	d__Bacteria	p__Pseudomonadota	c__Gammaproteobacteria	o__Methylococcales	f__Methylomonadaceae	g__JALSJK01	s__JALSJK01_sp030618325	γ-MOB
WP_159658932.1	d__Bacteria	p__Pseudomonadota	c__Gammaproteobacteria	o__Methylococcales	f__Methylomonadaceae	g__Methylicorpusculum	s__Methylicorpusculum_oleiharenae	γ-MOB
WP_020158877.1	d__Bacteria	p__Pseudomonadota	c__Gammaproteobacteria	o__Methylococcales	f__Methylomonadaceae	g__Methylobacter	s__Methylobacter_marinus	γ-MOB
WP_036296012.1	d__Bacteria	p__Pseudomonadota	c__Gammaproteobacteria	o__Methylococcales	f__Methylomonadaceae	g__Methylobacter	s__Methylobacter_whittenburyi	γ-MOB
CAMAUL010000003.1_23	d__Bacteria	p__Pseudomonadota	c__Gammaproteobacteria	o__Methylococcales	f__Methylomonadaceae	g__Methylobacter_A	s__Methylobacter_A_oryzae_A	γ-MOB
WP_023493442.1	d__Bacteria	p__Pseudomonadota	c__Gammaproteobacteria	o__Methylococcales	f__Methylomonadaceae	g__Methyloglobulus	s__Methyloglobulus_morosus	γ-MOB
NZ_AYLO01000015.1_39	d__Bacteria	p__Pseudomonadota	c__Gammaproteobacteria	o__Methylococcales	f__Methylomonadaceae	g__Methyloglobulus	s__Methyloglobulus_morosus	γ-MOB
ST1S.18 (from this study)	d__Bacteria	p__Proteobacteria	c__Gammaproteobacteria	o__Methylococcales	f__Methylomonadaceae	g__Methylomicrobium	s__	γ-MOB
ST1S.4 (from this study)	d__Bacteria	p__Proteobacteria	c__Gammaproteobacteria	o__Methylococcales	f__Methylomonadaceae	g__Methylomicrobium	s__	γ-MOB
ST2S.114 (from this study)	d__Bacteria	p__Proteobacteria	c__Gammaproteobacteria	o__Methylococcales	f__Methylomonadaceae	g__Methylomicrobium	s__	γ-MOB
ST2S.79 (from this study)	d__Bacteria	p__Proteobacteria	c__Gammaproteobacteria	o__Methylococcales	f__Methylomonadaceae	g__Methylomicrobium	s__	γ-MOB
EIC30443.1	d__Bacteria	p__Pseudomonadota	c__Gammaproteobacteria	o__Methylococcales	f__Methylomonadaceae	g__Methylomicrobium	s__Methylomicrobium_album_BG8	γ-MOB
WP_024298275.1	d__Bacteria	p__Pseudomonadota	c__Gammaproteobacteria	o__Methylococcales	f__Methylomonadaceae	g__Methylomicrobium	s__Methylomicrobium_lacus	γ-MOB
WP_031429465.1	d__Bacteria	p__Pseudomonadota	c__Gammaproteobacteria	o__Methylococcales	f__Methylomonadaceae	g__Methylomicrobium	s__Methylomicrobium_agile	γ-MOB
ADB24721.1	d__Bacteria	p__Pseudomonadota	c__Gammaproteobacteria	o__Methylococcales	f__Methylomonadaceae	g__Methylomonas	s__Methylomonas_sp._16a	γ-MOB
NZ_CP113517.1_37	d__Bacteria	p__Pseudomonadota	c__Gammaproteobacteria	o__Methylococcales	f__Methylomonadaceae	g__Methylomonas	s__Methylomonas_rapida	γ-MOB
ST2S.19 (from this study)	d__Bacteria	p__Proteobacteria	c__Gammaproteobacteria	o__Methylococcales	f__Methylomonadaceae	g__Methylosarcina	s__	γ-MOB
WP_026223604.1	d__Bacteria	p__Pseudomonadota	c__Gammaproteobacteria	o__Methylococcales	f__Methylomonadaceae	g__Methylosarcina	s__Methylosarcina_fibrata	γ-MOB
WP_014148309.1	d__Bacteria	p__Pseudomonadota	c__Gammaproteobacteria	o__Methylococcales	f__Methylomonadaceae	g__Methylotuvimicrobium	s__Methylotuvimicrobium_alcaliphilum	γ-MOB
WP_017839920.1	d__Bacteria	p__Pseudomonadota	c__Gammaproteobacteria	o__Methylococcales	f__Methylomonadaceae	g__Methylotuvimicrobium	s__Methylotuvimicrobium_buryatense	γ-MOB
WP_141902488.1	d__Bacteria	p__Pseudomonadota	c__Gammaproteobacteria	o__Methylococcales	f__Methylomonadaceae	g__Methylotuvimicrobium	s__Methylotuvimicrobium_kenyense	γ-MOB
JAGLDH010000102.1_5	d__Bacteria	p__Pseudomonadota	c__Gammaproteobacteria	o__Methylococcales	f__Methylomonadaceae	g__QPIN01	s__QPIN01_sp023145835	γ-MOB
JAKIUK010000033.1_10	d__Bacteria	p__Pseudomonadota	c__Gammaproteobacteria	o__Methylococcales	f__Methylomonadaceae	g__QPIN01	s__QPIN01_sp021647585	γ-MOB
JALSLW010000016.1_7	d__Bacteria	p__Pseudomonadota	c__Gammaproteobacteria	o__Methylococcales	f__Methylomonadaceae	g__QPIN01	s__QPIN01_sp026988155	γ-MOB
JAPYOW010000010.1_18	d__Bacteria	p__Pseudomonadota	c__Gammaproteobacteria	o__Methylococcales	f__Methylomonadaceae	g__QPIN01	s__QPIN01_sp029937975	γ-MOB
KXJ41419.1	d__Bacteria	p__Pseudomonadota	c__Gammaproteobacteria	o__Methylococcales	f__Methylothermaceae	g__Methylohalobius	s__Methylohalobius_sp001566965	γ-MOB
WP_022949408.1	d__Bacteria	p__Pseudomonadota	c__Gammaproteobacteria	o__Methylococcales	f__Methylothermaceae	g__Methylohalobius	s__Methylohalobius_crimeensis	γ-MOB
DBZZ01000021.1_70	d__Bacteria	p__Pseudomonadota	c__Gammaproteobacteria	o__Methylococcales	f__UBA1147	g__UBA1147	s__UBA1147_sp002311315	γ-MOB
ST2S.271 (from this study)	d__Bacteria	p__Pseudomonadota	c__Gammaproteobacteria	o__Methylococcales	f__UBA2778	g__UBA1147	s__	γ-MOB

## Sheet: Table S2
Supplementary Table 2 The information of metagenomes from seawater samples used in this study and corresponding abundances of MOB.
SRA ID	Project ID	Sample ID	Habitat Source	Environment Zone	Environmental Medium	Location	Longitude	Latitude	Depth (m)	MOB (cpm)	γ-MOB (cpm)	α-MOB (cpm)	Verrucomicrobiota-MOB (cpm)
SRR13892595	PRJNA707313	SAMN18200487	Cold Seep	Cold Seep	Seawater	China: South China Sea	119.29	22.16	1127	11.9333	11.9333	0	0
SRR2133848	PRJNA291283	SAMN03943734	Bathypelagic Zone	Bathypelagic Zone	Seawater	Atlantic Ocean: Gulf of Mexico	-92.3661	26.0059	2107	5.72363	5.72363	0	0
SRR13892606	PRJNA707313	SAMN18200486	Cold Seep	Cold Seep	Seawater	China: South China Sea	119.32	22.36	1121	5.33574	5.33574	0	0
SRR13892591	PRJNA707313	SAMN18200488	Cold Seep	Cold Seep	Seawater	China: South China Sea	119.29	22.16	1120	4.09709	4.09239	0.00469311	0
SRR2133846	PRJNA291283	SAMN03943733	Bathypelagic Zone	Bathypelagic Zone	Seawater	Atlantic Ocean: Gulf of Mexico	-92.3661	26.0059	1470	3.94109	3.94109	0	0
SRR2133844	PRJNA291283	SAMN03943732	Mesopelagic Zone	Mesopelagic Zone	Seawater	Atlantic Ocean: Gulf of Mexico	-92.3661	26.0059	1000	2.12781	2.12781	0	0
ERR599127	PRJEB1787	SAMEA2623314	Mesopelagic Zone	Mesopelagic Zone	Seawater	Un	-116.643	14.2025	375	1.32923	1.21019	0.119035	0
ERR599175	PRJEB1787	SAMEA2623390	Mesopelagic Zone	Mesopelagic Zone	Seawater	Un	-103.06	6.3559	450	1.30194	1.12912	0.172824	0
ERR599076	PRJEB1787	SAMEA2623314	Mesopelagic Zone	Mesopelagic Zone	Seawater	Un	-116.643	14.2025	375	1.15348	0.984437	0.169045	0
ERR599051	PRJEB1787	SAMEA2623390	Mesopelagic Zone	Mesopelagic Zone	Seawater	Un	-103.06	6.3559	450	1.12875	0.909909	0.218839	0
ERR599015	PRJEB1787	SAMEA2623314	Mesopelagic Zone	Mesopelagic Zone	Seawater	Un	-116.643	14.2025	375	1.11391	0.915001	0.198913	0
ERR599099	PRJEB1787	SAMEA2623295	Euphotic Zone	Deep Chlorophyll Maximum	Seawater	Un	-116.647	14.2075	40	1.08473	0.857454	0.227277	0
ERR599060	PRJEB1787	SAMEA2623390	Mesopelagic Zone	Mesopelagic Zone	Seawater	Un	-103.06	6.3559	450	1.06	0.933257	0.126739	0
ERR598987	PRJEB1787	SAMEA2623295	Euphotic Zone	Euphotic Zone	Seawater	Un	-116.647	14.2075	40	1.05949	0.92312	0.13637	0
ERR599152	PRJEB1787	SAMEA2623314	Mesopelagic Zone	Mesopelagic Zone	Seawater	Un	-116.643	14.2025	375	0.992136	0.773866	0.21827	0
ERR599031	PRJEB1787	SAMEA2619970	Mesopelagic Zone	Mesopelagic Zone	Seawater	Un	63.5851	20.8457	600	0.973506	0.631925	0.324502	0.0170791
ERR599004	PRJEB1787	SAMEA2623390	Mesopelagic Zone	Mesopelagic Zone	Seawater	Un	-103.06	6.3559	450	0.920557	0.745768	0.174789	0
ERR599147	PRJEB1787	SAMEA2623295	Euphotic Zone	Deep Chlorophyll Maximum	Seawater	Un	-116.647	14.2075	40	0.911097	0.683322	0.217421	0.0103534
SRR1217459	PRJNA234377	SAMN02727530	Geothermal	Deep Sea Hydrothermal Vent	Seawater	Southwest Pacific	-176.133	-20.0539	2440	0.852003	0.852003	0	0
ERR868512	PRJEB4352	SAMEA2623321	Mesopelagic Zone	Mesopelagic Zone	Seawater	Un	-116.643	14.2025	375	0.851223	0.786144	0.0650782	0
ERR599062	PRJEB1787	SAMEA2619970	Mesopelagic Zone	Mesopelagic Zone	Seawater	Un	63.5851	20.8457	600	0.828795	0.564286	0.258631	0.00587798
ERR598981	PRJEB1787	SAMEA2622149	Euphotic Zone	Euphotic Zone	Seawater	Un	-96.0232	-12.9794	177	0.80623	0.671858	0.134372	0
SRR2080393	PRJNA283159	SAMN03782124	Geothermal	Deep Sea Hydrothermal Vent	Seawater	Mid-Cayman Spreading Center	-81.7195	18.5448	4900	0.802422	0.800205	0.00221664	0
ERR598953	PRJEB1787	SAMEA2622149	Euphotic Zone	Euphotic Zone	Seawater	Un	-96.0232	-12.9794	177	0.779687	0.669872	0.109815	0
ERR598946	PRJEB1787	SAMEA2622149	Euphotic Zone	Euphotic Zone	Seawater	Un	-96.0232	-12.9794	177	0.764516	0.594138	0.166009	0.00436866
ERR599037	PRJEB1787	SAMEA2620097	Mesopelagic Zone	Mesopelagic Zone	Seawater	Un	66.3896	18.7341	270	0.697652	0.441162	0.2411	0.0153894
ERR599167	PRJEB1787	SAMEA2620035	Mesopelagic Zone	Mesopelagic Zone	Seawater	Un	64.5638	19.0351	340	0.581194	0.400256	0.180938	0
SRR23340184	PRJNA923751	SAMN32736153	Coastal	Estuary	Seawater	China: Yangtze Estuary,ST1-1	121.344	31.5535	14.4	0.551387	0.0364554	0.514932	0
ERR599172	PRJEB1787	SAMEA2620097	Mesopelagic Zone	Mesopelagic Zone	Seawater	Un	66.3896	18.7341	270	0.550598	0.293652	0.256946	0
SRR23340171	PRJNA923751	SAMN32736158	Coastal	Estuary	Seawater	China: Yangtze Estuary,ST2-3	122.065	31.0836	9.9	0.527338	0.0823966	0.444942	0
SRR1217565	PRJNA234377	SAMN02727537	Geothermal	Deep Sea Hydrothermal Vent	Seawater	Southwest Pacific	-176.191	-20.7612	2159	0.519065	0.519065	0	0
SRR23340183	PRJNA923751	SAMN32736154	Coastal	Estuary	Seawater	China: Yangtze Estuary,ST1-2	121.344	31.5535	14.4	0.490441	0.0281401	0.462301	0
ERR599109	PRJEB1787	SAMEA2620035	Mesopelagic Zone	Mesopelagic Zone	Seawater	Un	64.5638	19.0351	340	0.476754	0.335016	0.141738	0
SRR23340173	PRJNA923751	SAMN32736156	Coastal	Estuary	Seawater	China: Yangtze Estuary,ST2-1	122.065	31.0836	9.9	0.422482	0.0341399	0.388342	0
SRR23340174	PRJNA923751	SAMN32736155	Coastal	Estuary	Seawater	China: Yangtze Estuary,ST1-3	121.344	31.5535	14.4	0.416995	0.0331701	0.383825	0
ERR868353	PRJEB4352	SAMEA2620043	Mesopelagic Zone	Mesopelagic Zone	Seawater	Un	64.5638	19.0351	340	0.41383	0.298704	0.112014	0.0031115
SRR23340172	PRJNA923751	SAMN32736157	Coastal	Estuary	Seawater	China: Yangtze Estuary,ST2-2	122.065	31.0836	9.9	0.393679	0.0194409	0.369377	0.00486023
ERR868467	PRJEB4352	SAMEA2623397	Mesopelagic Zone	Mesopelagic Zone	Seawater	Un	-103.06	6.3559	450	0.316903	0.250186	0.0611567	0.0055597
ERR868468	PRJEB4352	SAMEA2620113	Mesopelagic Zone	Mesopelagic Zone	Seawater	Un	66.3896	18.7341	270	0.316416	0.224822	0.0915941	0
SRR2046236	PRJNA283159	SAMN03609666	Geothermal	Deep Sea Hydrothermal Vent	Seawater	Mid-Cayman Spreading Center	-81.7981	18.3763	2238	0.310623	0.310623	0	0
SRR1217567	PRJNA234377	SAMN02727539	Geothermal	Deep Sea Hydrothermal Vent	Seawater	Southwest Pacific	-176.601	-20.1801	1785	0.310332	0.310332	0	0
SRR4028224	PRJNA330601	SAMN04578346	Marine Others	Marine	Seawater	Atlantic Ocean: Northern Atlantic Ocean	-44.6678	10.9107	Un	0.211686	0.206875	0.00481104	0
ERR599020	PRJEB1787	SAMEA2622429	Mesopelagic Zone	Mesopelagic Zone	Seawater	Un	-84.6141	-1.8902	380	0.207789	0.179218	0.028571	0
ERR868455	PRJEB4352	SAMEA2620113	Mesopelagic Zone	Mesopelagic Zone	Seawater	Un	66.3896	18.7341	270	0.199059	0.139342	0.0597178	0
ERR594345	PRJEB1788	SAMEA2619974	Mesopelagic Zone	Mesopelagic Zone	Seawater	Un	63.5851	20.8457	600	0.124657	0.0663069	0.0583501	0
ERR594290	PRJEB1788	SAMEA2619974	Mesopelagic Zone	Mesopelagic Zone	Seawater	Un	63.5851	20.8457	600	0.115605	0.0899147	0.0256899	0
ERR598985	PRJEB1787	SAMEA2623513	Mesopelagic Zone	Mesopelagic Zone	Seawater	Un	-88.45	25.6236	640	0.109677	0.109677	0	0
ERR598974	PRJEB1787	SAMEA2619952	Euphotic Zone	Deep Chlorophyll Maximum	Seawater	Un	63.5133	20.8222	17	0.107072	0.0764803	0.0305921	0
ERR868443	PRJEB4352	SAMEA2622441	Mesopelagic Zone	Mesopelagic Zone	Seawater	Un	-84.6141	-1.8902	380	0.0951901	0.0839913	0.0111988	0
SRR23340182	PRJNA923751	SAMN32736163	Coastal	Estuary	Seawater	China: Yangtze Estuary,ST4-2	122.5	30.914	20.4	0.0935488	0.0654842	0.0280646	0
SRR4028193	PRJNA330601	SAMN04578322	Marine Others	Marine	Seawater	Atlantic Ocean: Northern Atlantic Ocean	-40.964	20.79	Un	0.0921314	0.0896413	0	0.00249004
SRR5007141	PRJNA352798	SAMN05992385	Mesopelagic Zone	Mesopelagic Zone	Seawater	Spain: off the coast of Alicante	-0.2862	37.3536	1000	0.0869844	0.0395384	0.047446	0
ERR599132	PRJEB1787	SAMEA2622197	Mesopelagic Zone	Mesopelagic Zone	Seawater	Un	-85.1678	-5.261	480	0.0776884	0.0776884	0	0
SRR23340170	PRJNA923751	SAMN32736159	Coastal	Estuary	Seawater	China: Yangtze Estuary,ST3-1	122.25	31	6	0.0697189	0.0522892	0.0174297	0
SRR5855490	PRJNA395091	SAMN07370773	Euphotic Zone	Euphotic Zone	Seawater	Pacific Ocean: Axial Seamount Anemone	-130.014	45.9333	1539	0.0633854	0.0633854	0	0
ERR598971	PRJEB1787	SAMEA2622362	Mesopelagic Zone	Mesopelagic Zone	Seawater	Un	-84.5546	2.0649	380	0.061639	0.0554751	0.0061639	0
ERR599086	PRJEB1787	SAMEA2622499	Mesopelagic Zone	Mesopelagic Zone	Seawater	Un	-100.671	-16.9486	350	0.0527355	0.0431472	0.00719121	0.00239707
SRR23340167	PRJNA923751	SAMN32736162	Coastal	Estuary	Seawater	China: Yangtze Estuary,ST4-1	122.5	30.914	20.4	0.0482258	0.0131525	0.0350733	0
SRR2053295	PRJNA273799	SAMN03351361	Euphotic Zone	Euphotic Zone	Seawater	Baltic Sea	17.0607	56.9309	2	0.047494	0.047494	0	0
ERR873962	PRJEB4352	SAMEA2619981	Mesopelagic Zone	Mesopelagic Zone	Seawater	Un	63.5851	20.8457	600	0.0415536	0.0264432	0.0151104	0
SRR23340168	PRJNA923751	SAMN32736161	Coastal	Estuary	Seawater	China: Yangtze Estuary,ST3-3	122.25	31	6	0.0405821	0.0304366	0.0101455	0
ERR599112	PRJEB1787	SAMEA2620666	Mesopelagic Zone	Mesopelagic Zone	Seawater	Un	43.2948	-15.3379	1000	0.0367868	0.0367868	0	0
SRR3233383	PRJNA310639	SAMN04562492	Euphotic Zone	Euphotic Zone	Seawater	Arctic Ocean: Chukchi Sea	-164.53	72.47	55	0.0336444	0.00672889	0.0269155	0
ERR599117	PRJEB1787	SAMEA2622733	Euphotic Zone	Epipelagic Mixed Layer	Seawater	Un	-140.285	-8.9109	150	0.0328605	0	0	0.0328605
ERR599161	PRJEB1787	SAMEA2622796	Euphotic Zone	Epipelagic Mixed Layer	Seawater	Un	-140.597	-9.0714	120	0.0327264	0.0109088	0	0.0218176
SRR2053291	PRJNA273799	SAMN03351403	Euphotic Zone	Euphotic Zone	Seawater	Baltic Sea	17.0607	56.9309	2	0.0325637	0.0162819	0.0162819	0
SRR23340169	PRJNA923751	SAMN32736160	Coastal	Estuary	Seawater	China: Yangtze Estuary,ST3-2	122.25	31	6	0.0298787	0.0298787	0	0
ERR599115	PRJEB1787	SAMEA2623155	Mesopelagic Zone	Mesopelagic Zone	Seawater	Un	-127.727	35.2698	650	0.0296928	0.0296928	0	0
ERR868365	PRJEB4352	SAMEA2622584	Mesopelagic Zone	Mesopelagic Zone	Seawater	Un	-129.599	-23.2232	696	0.0287452	0.0287452	0	0
SRR5007147	PRJNA352798	SAMN05992386	Bathypelagic Zone	Bathypelagic Zone	Seawater	Spain: off the coast of Alicante	-0.2862	37.3536	2000	0.0261036	0.0261036	0	0
SRR23340175	PRJNA923751	SAMN32736170	Coastal	Estuary	Seawater	China: Yangtze Estuary,ST6-2	123.25	30.657	48.2	0.0259791	0.0259791	0	0
ERR594302	PRJEB1788	SAMEA2621003	Mesopelagic Zone	Mesopelagic Zone	Seawater	Un	4.6685	-31.0198	700	0.024825	0.024825	0	0
SRR3623493	PRJNA288724	SAMN05199929	Euphotic Zone	Euphotic Zone	Seawater	Atlantic Ocean: Mauritanian shelf	-16.5549	18.218	115	0.0233153	0	0.0233153	0
ERR598964	PRJEB1787	SAMEA2623794	Mesopelagic Zone	Mesopelagic Zone	Seawater	Un	-49.8233	34.0771	740	0.0231919	0.0180382	0.00515377	0
ERR599157	PRJEB1787	SAMEA2622733	Euphotic Zone	Epipelagic Mixed Layer	Seawater	Un	-140.285	-8.9109	150	0.0219814	0	0	0.0219814
ERR599089	PRJEB1787	SAMEA2622796	Euphotic Zone	Epipelagic Mixed Layer	Seawater	Un	-140.597	-9.0714	120	0.0214425	0	0	0.0214425
ERR599097	PRJEB1787	SAMEA2619840	Euphotic Zone	Deep Chlorophyll Maximum	Seawater	Un	37.245	23.4183	80	0.0179578	0.0179578	0	0
SRR4028175	PRJNA330601	SAMN04578259	Marine Others	Marine	Seawater	Atlantic Ocean: Northern Atlantic Ocean	-34.5537	24.51	Un	0.0165132	0.0165132	0	0
ERR868479	PRJEB4352	SAMEA2623763	Mesopelagic Zone	Mesopelagic Zone	Seawater	Un	-56.9684	34.1504	250	0.0163277	0.0136064	0.00272128	0
ERR599156	PRJEB1787	SAMEA2622837	Euphotic Zone	Epipelagic Mixed Layer	Seawater	Un	-142.546	-8.8999	140	0.0161811	0.0107874	0	0.0053937
SRR23340181	PRJNA923751	SAMN32736164	Coastal	Estuary	Seawater	China: Yangtze Estuary,ST4-3	122.5	30.914	20.4	0.0155705	0.0155705	0	0
ERR599159	PRJEB1787	SAMEA2621287	Mesopelagic Zone	Mesopelagic Zone	Seawater	Un	-43.2915	-30.1471	800	0.0141603	0.0141603	0	0
ERR873969	PRJEB4352	SAMEA2619981	Mesopelagic Zone	Mesopelagic Zone	Seawater	Un	63.5851	20.8457	600	0.0132254	0	0.0132254	0
ERR599071	PRJEB1787	SAMEA2622048	Mesopelagic Zone	Mesopelagic Zone	Seawater	Un	-111.691	-25.8076	488	0.0132185	0.0105748	0.0026437	0
SRR3952300	PRJNA330727	SAMN05421426	Euphotic Zone	Euphotic Zone	Seawater	Antarctica	-64.05	-64.77	65	0.013195	0.013195	0	0
ERR594289	PRJEB1788	SAMEA2621295	Mesopelagic Zone	Mesopelagic Zone	Seawater	Un	-43.2915	-30.1471	800	0.0131589	0.00986916	0	0.00328972
ERR594343	PRJEB1788	SAMEA2622800	Euphotic Zone	Epipelagic Mixed Layer	Seawater	Un	-140.597	-9.0714	120	0.0130373	0.00651863	0	0.00651863
ERR599047	PRJEB1787	SAMEA2623693	Mesopelagic Zone	Mesopelagic Zone	Seawater	Un	-71.2907	34.6663	640	0.0129935	0.00649674	0.00649674	0
SRR23340177	PRJNA923751	SAMN32736168	Coastal	Estuary	Seawater	China: Yangtze Estuary,ST6-1	123.25	30.657	48.2	0.0129026	0.0129026	0	0
ERR599000	PRJEB1787	SAMEA2621232	Mesopelagic Zone	Mesopelagic Zone	Seawater	Un	-35.1794	-20.9315	800	0.0128457	0.0128457	0	0
ERR598980	PRJEB1787	SAMEA2623098	Mesopelagic Zone	Mesopelagic Zone	Seawater	Un	-159.022	31.528	550	0.0122581	0.00980646	0	0.00245161
ERR594298	PRJEB1788	SAMEA2621222	Euphotic Zone	Deep Chlorophyll Maximum	Seawater	Un	-35.3498	-21.0292	150	0.0121469	0.0121469	0	0
ERR594338	PRJEB1788	SAMEA2622801	Euphotic Zone	Epipelagic Mixed Layer	Seawater	Un	-140.597	-9.0714	120	0.0119032	0	0	0.0119032
ERR599166	PRJEB1787	SAMEA2623649	Mesopelagic Zone	Mesopelagic Zone	Seawater	Un	-70.0343	39.2392	590	0.0112923	0.00564613	0	0.00564613
ERR594346	PRJEB1788	SAMEA2620106	Mesopelagic Zone	Mesopelagic Zone	Seawater	Un	66.3896	18.7341	270	0.0108789	0.0108789	0	0
ERR599111	PRJEB1787	SAMEA2619907	Euphotic Zone	Deep Chlorophyll Maximum	Seawater	Un	39.8567	18.4417	60	0.0106934	0.00802007	0	0.00267336
ERR599084	PRJEB1787	SAMEA2622796	Euphotic Zone	Epipelagic Mixed Layer	Seawater	Un	-140.597	-9.0714	120	0.0106785	0	0	0.0106785
ERR598960	PRJEB1787	SAMEA2620882	Mesopelagic Zone	Mesopelagic Zone	Seawater	Un	26.2905	-35.1889	850	0.0103051	0.0103051	0	0
ERR599008	PRJEB1787	SAMEA2621551	Mesopelagic Zone	Mesopelagic Zone	Seawater	Un	-49.5017	-61.9689	790	0.00904763	0.00301588	0.00301588	0.00301588
ERR599044	PRJEB1787	SAMEA2621092	Mesopelagic Zone	Mesopelagic Zone	Seawater	Un	-3.1641	-20.4075	800	0.00899411	0.00899411	0	0
ERR594337	PRJEB1788	SAMEA2622737	Euphotic Zone	Epipelagic Mixed Layer	Seawater	Un	-140.285	-8.9109	150	0.00887833	0.00295944	0	0.00591889
ERR598958	PRJEB1787	SAMEA2623756	Mesopelagic Zone	Mesopelagic Zone	Seawater	Un	-56.9684	34.1504	250	0.00883075	0	0.00588717	0.00294358
SRR8168143	PRJNA504027	SAMN10388036	Euphotic Zone	Euphotic Zone	Seawater	Atlantic Ocean	-64.1667	31.6667	200	0.00830666	0.00830666	0	0
ERR1726863	PRJEB4352	SAMEA2623741	Euphotic Zone	Euphotic Zone	Seawater	Un	-64.2489	31.6948	5	0.00809632	0.00269877	0	0.00539754
ERR868371	PRJEB4352	SAMEA2622804	Euphotic Zone	Epipelagic Mixed Layer	Seawater	Un	-140.597	-9.0714	120	0.00740646	0.00246882	0	0.00493764
SRR4028173	PRJNA330601	SAMN04574157	Marine Others	Marine	Seawater	Atlantic Ocean	-44.6678	10.91	Un	0.00705418	0.00705418	0	0
ERR599164	PRJEB1787	SAMEA2620815	Mesopelagic Zone	Mesopelagic Zone	Seawater	Un	37.9599	-29.5046	1000	0.00644711	0.00644711	0	0
ERR598947	PRJEB1787	SAMEA2620995	Mesopelagic Zone	Mesopelagic Zone	Seawater	Un	4.6685	-31.0198	700	0.0063386	0.0031693	0	0.0031693
ERR598944	PRJEB1787	SAMEA2623907	Mesopelagic Zone	Mesopelagic Zone	Seawater	Un	-16.8714	43.7182	800	0.00578746	0.00289373	0.00289373	0
ERR598986	PRJEB1787	SAMEA2623868	Euphotic Zone	Deep Chlorophyll Maximum	Seawater	Un	-28.9373	36.1811	80	0.00541216	0.00541216	0	0
SRR23340176	PRJNA923751	SAMN32736169	Coastal	Estuary	Seawater	China: Yangtze Estuary,ST6-3	123.25	30.657	48.2	0.00502675	0.00502675	0	0
SRR23340178	PRJNA923751	SAMN32736167	Coastal	Estuary	Seawater	China: Yangtze Estuary,ST5-3	122.75	30.829	54.1	0.00459197	0.00459197	0	0
ERR1726835	PRJEB4352	SAMEA2623601	Euphotic Zone	Euphotic Zone	Seawater	Un	-72.9669	36.3698	5	0.00265162	0.00265162	0	0
SRR7467838	PRJNA479337	SAMN09535871	Trench	Ocean trench	Seawater	Pacific Ocean: Yap Trench	138.5	9.87	5000	0.00258911	0	0.00258911	0
ERR599101	PRJEB1787	SAMEA2621272	Euphotic Zone	Deep Chlorophyll Maximum	Seawater	Un	-43.2705	-30.1484	120	0.00250454	0.00250454	0	0
Note: Un, unknown; missing, information loss

## Sheet: Table S3
Supplementary Table 3 The information of metagenomes from sediment samples used in this study and corresponding abundances of MOB.
SRA ID	Project ID	Sample ID	Habitat Source	Environment Zone	Environmental Medium	Location	Longitude	Latitude	Depth (m)	MOB (cpm)	γ-MOB (cpm)	α-MOB (cpm)	Verrucomicrobiota-MOB (cpm)
SRR10375099	PRJNA562730	SAMN12673432	Cold Seep	Cold Seep Non-Seep Region	Sediment	New Zealand: Hikurangi Margin; Glendhu Ridge	176.083	-41.7703	1974	11.3734	11.3734	0	0
SRR4453772	PRJNA290104	SAMN03859986	Geothermal	Deep Sea Hydrothermal Vent	Chimney	Southwest Pacific	-176.568	-21.9892	1876	6.7612	6.75623	0.0049788	0
SRR13892589	PRJNA707313	SAMN18200490	Cold Seep	Cold Seep	Sediment	China: South China Sea	119.28	22.01	1153	4.32051	4.30623	0.0142827	0
SRR13892590	PRJNA707313	SAMN18200489	Cold Seep	Cold Seep	Sediment	China: South China Sea	119.28	22.01	1153	3.97858	3.95482	0.0237669	0
SRR1971624	PRJNA248084	SAMN02786767	Bathypelagic Zone	Bathypelagic Zone	Sediment	Arctic Ocean: deep sea; Hakon Mosby Mud Volcano	14.732	72.003	1250	3.75	3.75	0	0
SRR1971623	PRJNA248084	SAMN02786766	Bathypelagic Zone	Bathypelagic Zone	Sediment	Arctic Ocean: deep sea; Hakon Mosby Mud Volcano	14.732	72.003	1250	3.43454	3.42014	0.0072003	0.0072003
SRR12623516	PRJNA598277	SAMN13702307	Cold Seep	Cold Seep	Sediment	Atlantic Ocean	-60.2118	43.0105	2300	1.92676	1.89424	0.0325192	0
SRR10375098	PRJNA562730	SAMN12673436	Cold Seep	Cold Seep Non-Seep Region	Sediment	New Zealand: Hikurangi Margin; Glendhu Ridge	176.083	-41.7703	1974	1.77212	1.77212	0	0
SRR13892588	PRJNA707313	SAMN18200491	Cold Seep	Cold Seep	Sediment	China: South China Sea	119.28	22.01	1153	1.72902	1.72141	0.00760564	0
SRR2133563	PRJNA290197	SAMN03857202	Cold Seep	Cold Seep	Sediment	Pacific Ocean: Hydrate Ridge North	-125.098	44.6695	600	1.51427	1.374	0.130705	0.00956379
			Coastal	Estuary	Sediment	China: Yangtze Estuary,ST2-2	122.065	31.0836	0.2	1.40666	1.30409	0.102569	0
SRR2133565	PRJNA290197	SAMN03857202	Cold Seep	Cold Seep	Sediment	Pacific Ocean: Hydrate Ridge North	-125.098	44.6695	600	1.29197	1.16808	0.123888	0
SRR10018917	PRJNA521734	SAMN12630605	Marine Others	Salt Lagoon	Sediment	Mexico: Baja California	-114.663	30.213	0.2	1.2186	1.20705	0.00577535	0.00577535
SRR2133566	PRJNA290197	SAMN03857202	Cold Seep	Cold Seep	Sediment	Pacific Ocean: Hydrate Ridge North	-125.098	44.6695	600	0.832768	0.787509	0.0271555	0.0181037
SRR8302209	PRJNA509527	SAMN10584062	Marine Others	Marine	Sediment	missing	60.51	6.03	Un	0.67121	0.607475	0.0637351	0
SRR10018916	PRJNA521734	SAMN12630606	Marine Others	Salt Lagoon	Sediment	Mexico: Baja California	-114.663	30.213	0.2	0.587135	0.578563	0.00428565	0.00428565
			Coastal	Estuary	Sediment	China: Yangtze Estuary,ST2-1	122.065	31.0836	0.2	0.585119	0.563568	0.0215513	0
SRR13892605	PRJNA707313	SAMN18200495	Cold Seep	Cold Seep	Sediment	China: South China Sea	119.28	22.01	1153.12	0.582734	0.57322	0.00951403	0
SRR5386564	PRJNA290197	SAMN03857201	Cold Seep	Cold Seep	Sediment	Pacific Ocean: Hydrate Ridge South	-125.148	44.57	775	0.513801	0.500178	0.0116773	0.00194622
SRR2133852	PRJNA290197	SAMN03857201	Cold Seep	Cold Seep	Sediment	Pacific Ocean: Hydrate Ridge South	-125.148	44.57	775	0.472629	0.447081	0.0191606	0.00638687
SRR1971619	PRJNA248084	SAMN02786773	Bathypelagic Zone	Bathypelagic Zone	Sediment	Arctic deep sea:Hakon Mosby Mud Volcano	14.719	72.001	1250	0.345389	0.330372	0.0150169	0
SRR7467840	PRJNA479337	SAMN09535869	Abyssal Zone	Abyssal Zone	Sediment	Pacific Ocean	138.82	9.65	4568	0.33214	0.226828	0.105313	0
SRR13892604	PRJNA707313	SAMN18200496	Cold Seep	Cold Seep	Sediment	China: South China Sea	119.28	22.01	1153.14	0.311911	0.30513	0.00678067	0
SRR13892602	PRJNA707313	SAMN18200498	Cold Seep	Cold Seep	Sediment	China: South China Sea	119.28	22.01	1153.18	0.282105	0.282105	0	0
SRR2133847	PRJNA290197	SAMN03857199	Cold Seep	Cold Seep	Sediment	Pacific Ocean: Hydrate Ridge North	-125.098	44.6695	600	0.25315	0.25315	0	0
			Coastal	Estuary	Sediment	China: Yangtze Estuary,ST4-1	122.5	30.914	0.2	0.244741	0.242757	0.00198439	0
SRR11272850	PRJNA609990	SAMN14329652	Cold Seep	Cold Seep	Sediment	Pacific Ocean: Gulf of California; Pescadero Transform Fault	-108.38	23.63	2381	0.230219	0.230219	0	0
DRR090550	PRJDB5681	SAMD00078381	Mesopelagic Zone	Mesopelagic Zone	Sediment	Pacific Ocean:Honshu; Tohoku region	142.341	38.498	845	0.226208	0.226208	0	0
SRR5486140	PRJNA383607	SAMN06767839	Cold Seep	Cold Seep	Sediment	Antarctica	140.425	-66.314	1017.14	0.209421	0.176354	0.0110221	0.0220443
SRR6880358	PRJNA443146	SAMN08768725	Mesopelagic Zone	Mesopelagic Zone	Sediment	Antarctica	140.425	-66.314	1000	0.209421	0.176354	0.0110221	0.0220443
SRR10156269	PRJNA573088	SAMN12799094	Coastal	Coastal	Sediment	Antarctica: Amundsen Sea	-102.16	-71.45	0.03	0.208554	0.130346	0.0782077	0
SRR13708581	PRJNA525353	SAMN17914384	Euphotic Zone	Euphotic Zone	Sediment	Namibia	12	-19	125.3	0.208438	0.208438	0	0
SRR8157148	PRJNA493859	SAMN10372307	Marine Others	Marine	Sediment	Svalbard: Van Kuelenfjorden	15.39	77.32	0.18	0.203092	0.185172	0	0.0179199
DRR090547	PRJDB5681	SAMD00078381	Mesopelagic Zone	Mesopelagic Zone	Sediment	Pacific Ocean:Honshu; Tohoku region	142.341	38.498	845	0.195929	0.195929	0	0
SRR11922363	PRJNA575141	SAMN12878115	Cold Seep	Cold Seep	Sediment	Iran: Persian Gulf	50.1811	29.1319	10	0.188427	0.188427	0	0
SRR10156263	PRJNA573088	SAMN12799100	Coastal	Coastal	Sediment	Antarctica: Ross Sea	-170.51	-76.2	0.03	0.186245	0.106426	0.0798192	0
SRR8346062	PRJNA510104	SAMN10594398	Euphotic Zone	Euphotic Zone	Sediment	Greenland: Baffin Bay	-73.13	76.18	0.3	0.185811	0.159267	0	0.0265445
SRR10156268	PRJNA573088	SAMN12799095	Coastal	Coastal	Sediment	Antarctica: Amundsen Sea	-104.3	-72.3	0.03	0.184704	0.151721	0.0329829	0
SRR12358727	PRJNA623111	SAMN15677119	Marine Others	Marine	Sediment	Svalbard: Smeerenburgfjorden	11.085	79.7138	0.17	0.183014	0.183014	0	0
SRR11241201	PRJNA587831	SAMN13567417	Coastal	Intertidal	Sediment	China: Shenzhen	114.03	22.5288	0.12	0.18202	0.160508	0.0215114	0
			Coastal	Estuary	Sediment	China: Yangtze Estuary,ST6-1	123.25	30.657	0.5	0.17401	0.133508	0.0405024	0
SRR11308316	PRJNA609564	SAMN14329497	Cold Seep	Cold Seep	Sediment	Mexico: Gulf of Mexico	-94.3407	19.9311	1295	0.17182	0.17182	0	0
SRR5486139	PRJNA383607	SAMN06767840	Cold Seep	Cold Seep	Sediment	Antarctica	140.425	-66.314	1017.25	0.169041	0.0845203	0.0845203	0
SRR6880359	PRJNA443146	SAMN08768723	Mesopelagic Zone	Mesopelagic Zone	Sediment	Antarctica	140.425	-66.314	1000	0.169041	0.0845203	0.0845203	0
SRR12068626	PRJNA489438	SAMN09979593	Abyssal Zone	Abyssal Zone	Sediment	Atlantic Ocean	-46.05	22.8	4500.1	0.168001	0.168001	0	0
			Coastal	Estuary	Sediment	China: Yangtze Estuary,ST4-2	122.5	30.914	0.2	0.163084	0.16026	0.00282396	0
DRR090560	PRJDB5681	SAMD00078382	Trench	Trench	Sediment	Pacific Ocean:Mariana Trench	142.109	11.7463	5838	0.162753	0.162753	0	0
			Coastal	Estuary	Sediment	China: Yangtze Estuary,ST3-1	122.25	31	0.5	0.158494	0.148526	0.0099682	0
SRR11241203	PRJNA587831	SAMN13567415	Coastal	Intertidal	Sediment	China: Shenzhen	114.03	22.5288	0.02	0.156206	0.151946	0.00426016	0
SRR2637706	PRJNA292297	SAMN03981637	Cold Seep	Cold Seep	Sediment	USA:Barataria Bay	-89.883	29.456	1600	0.14957	0.0997131	0.0356118	0.0142447
SRR8346064	PRJNA510104	SAMN10594396	Euphotic Zone	Euphotic Zone	Sediment	Greenland: Baffin Bay	-73.13	76.18	0.3	0.146514	0.125584	0	0.0209306
			Coastal	Estuary	Sediment	China: Yangtze Estuary,ST6-2	123.25	30.657	0.5	0.134832	0.0848001	0.0500321	0
SRR8346066	PRJNA510104	SAMN10594394	Euphotic Zone	Euphotic Zone	Sediment	Greenland: Baffin Bay	-73.13	76.18	0.3	0.128984	0.0938066	0.0117258	0.0234517
SRR10168431	PRJNA573810	SAMN12826204	Marine Others	Marine	Sediment	missing	54.21	-34.97	3270	0.127518	0.127518	0	0
			Coastal	Estuary	Sediment	China: Yangtze Estuary,ST3-2	122.25	31	0.5	0.124349	0.117628	0.00672157	0
SRR8943097	PRJNA531756	SAMN11381956	Euphotic Zone	Euphotic Zone	Sediment	Sweden: Baltic Sea	19.509	57.2137	60	0.124124	0.11378	0.0103436	0
SRR13892601	PRJNA707313	SAMN18200499	Cold Seep	Cold Seep	Sediment	China: South China Sea	119.28	22.17	1121	0.121797	0.121797	0	0
SRR11343823	PRJNA611818	SAMN14350119	Marine Others	Marine	Sediment	French Polynesia: Moorea	-149.816	-17.4806	3	0.12049	0.12049	0	0
SRR6441341	PRJNA428417	SAMN08290286	Euphotic Zone	Euphotic Zone	Sediment	Pacific Ocean	124	35.5	81	0.119207	0.111757	0.00745044	0
SRR7066494	PRJNA433242	SAMN08473120	Marine Others	Marine	Sediment	Denmark: Little Belt	10.2386	55.0792	37.35	0.118852	0.0594258	0.0594258	0
SRR11343828	PRJNA611818	SAMN14350114	Marine Others	Marine	Sediment	French Polynesia: Moorea	-149.791	-17.4755	2.1	0.117029	0.0936231	0.0234058	0
SRR8943096	PRJNA531756	SAMN11381956	Euphotic Zone	Euphotic Zone	Sediment	Sweden: Baltic Sea	19.509	57.2137	60	0.116305	0.116305	0	0
SRR10156270	PRJNA573088	SAMN12799093	Coastal	Coastal	Sediment	Antarctica: Bellingshausen Sea	-95.2	-70.48	0.03	0.113859	0.081328	0.0325312	0
SRR10156272	PRJNA573088	SAMN12799102	Coastal	Coastal	Sediment	Antarctica: Near Ross Shelf	-166.3	-75.5	0.03	0.112936	0.0645346	0.048401	0
SRR6441346	PRJNA428417	SAMN08290291	Euphotic Zone	Euphotic Zone	Sediment	Pacific Ocean	121.67	35.5	45	0.110459	0.101963	0.00849688	0
SRR13892603	PRJNA707313	SAMN18200497	Cold Seep	Cold Seep	Sediment	China: South China Sea	119.28	22.01	1153.16	0.10574	0.103442	0.0022987	0
			Coastal	Estuary	Sediment	China: Yangtze Estuary,ST1-1	121.344	31.5535	1	0.105331	0.0923275	0.0130039	0
SRR10168434	PRJNA573810	SAMN12826207	Marine Others	Marine	Sediment	missing	54.62	-34.84	2336	0.104262	0.0997285	0.00453311	0
SRR7716469	PRJNA485648	SAMN09811680	Cold Seep	Cold Seep	Sediment	Atlantic Ocean	-87.51	26.59	2800	0.103827	0	0.103827	0
SRR12358728	PRJNA623111	SAMN15677118	Marine Others	Marine	Sediment	Svalbard: Smeerenburgfjorden	11.085	79.7138	0.1	0.102232	0.0954169	0.00681549	0
			Coastal	Estuary	Sediment	China: Yangtze Estuary,ST1-2	121.344	31.5535	1	0.101831	0.0831271	0.0187036	0
SRR7716471	PRJNA485648	SAMN09811682	Cold Seep	Cold Seep	Sediment	Atlantic Ocean	-86.81	26.28	3000	0.100674	0.0287639	0.0719097	0
SRR10168429	PRJNA573810	SAMN12826206	Marine Others	Marine	Sediment	missing	54.6	-34.83	3242	0.0987659	0.0987659	0	0
SRR10156273	PRJNA573088	SAMN12799101	Coastal	Coastal	Sediment	Antarctica: Near Ross Shelf	-170	-76.55	0.03	0.0987455	0.0658303	0.0329152	0
SRR8443352	PRJNA514927	SAMN10738423	Euphotic Zone	Euphotic Zone	Sediment	China: Bohai Sea	118.97	38.67	22	0.0937397	0.0820223	0.0117175	0
SRR8943083	PRJNA531756	SAMN11381956	Mesopelagic Zone	Mesopelagic Zone	Sediment	Sweden: Baltic Sea	19.509	57.2137	210	0.0933757	0.0933757	0	0
SRR12358725	PRJNA623111	SAMN15677121	Marine Others	Marine	Sediment	Svalbard: Smeerenburgfjorden	11.085	79.7138	0.05	0.0903046	0.0903046	0	0
SRR11241202	PRJNA587831	SAMN13567416	Coastal	Intertidal	Sediment	China: Shenzhen	114.03	22.5288	0.06	0.0891525	0.0792466	0.00990583	0
SRR12358723	PRJNA623111	SAMN15677123	Marine Others	Marine	Sediment	Svalbard: Smeerenburgfjorden	11.085	79.7138	0.05	0.0884606	0.0884606	0	0
SRR7067082	PRJNA433242	SAMN08473200	Marine Others	Marine	Sediment	Baltic Sea: Bornholm Basin	15.64	55.49	94.3	0.0869492	0	0.0869492	0
SRR11241199	PRJNA587831	SAMN13567419	Coastal	Intertidal	Sediment	China: Shenzhen	114.03	22.5288	0.3	0.0868726	0.0480902	0.0387824	0
SRR10156267	PRJNA573088	SAMN12799096	Coastal	Coastal	Sediment	Antarctica: Amundsen Sea	-104.36	-72.46	0.03	0.085609	0.0684872	0.0171218	0
SRR8443355	PRJNA514927	SAMN10738420	Euphotic Zone	Euphotic Zone	Sediment	China: Bohai Sea	122.47	37.69	51	0.0847505	0.0847505	0	0
SRR5486138	PRJNA383607	SAMN06767841	Cold Seep	Cold Seep	Sediment	Antarctica	140.425	-66.314	1017.97	0.0842158	0	0.0842158	0
SRR6880360	PRJNA443146	SAMN08768724	Mesopelagic Zone	Mesopelagic Zone	Sediment	Antarctica	140.425	-66.314	1000	0.0842158	0	0.0842158	0
SRR8943098	PRJNA531756	SAMN11381956	Euphotic Zone	Euphotic Zone	Sediment	Sweden: Baltic Sea	19.509	57.2137	60	0.0815675	0.0815675	0	0
SRR1627905	PRJNA264715	SAMN03140185	Mesopelagic Zone	Mesopelagic Zone	Sediment	Costa Rica	-84.0774	8.5923	524.68	0.0807764	0.0807764	0	0
SRR11343824	PRJNA611818	SAMN14350117	Marine Others	Marine	Sediment	French Polynesia: Moorea	-149.783	-17.4742	1.8	0.080681	0.0756384	0.00504256	0
SRR10156264	PRJNA573088	SAMN12799099	Coastal	Coastal	Sediment	Antarctica: Ross Sea	-176.59	-75.2	0.03	0.0763485	0	0.0763485	0
SRR10375097	PRJNA562730	SAMN12673430	Cold Seep	Cold Seep Non-Seep Region	Sediment	New Zealand: Hikurangi Margin; Pahaua Bank	175.681	-41.6888	1451	0.0760584	0.0304234	0.045635	0
SRR5894286	PRJNA387015	SAMN07138132	Coastal	Estuary	Sediment	USA: Berkeley; CA; marina	-122.313	37.8629	0	0.0753776	0.0603021	0	0.0150755
SRR11343822	PRJNA611818	SAMN14350120	Marine Others	Marine	Sediment	French Polynesia: Moorea	-149.816	-17.4806	3	0.0752643	0.0619824	0.0132819	0
SRR11922358	PRJNA575141	SAMN12878114	Cold Seep	Cold Seep	Sediment	Iran: Persian Gulf	52.3254	27.3177	20	0.0735316	0.0735316	0	0
SRR11922359	PRJNA575141	SAMN12878113	Cold Seep	Cold Seep	Sediment	Iran: Persian Gulf	56.2464	27.0611	10	0.0729237	0.0729237	0	0
			Coastal	Estuary	Sediment	China: Yangtze Estuary,ST5-1	122.75	30.829	1	0.0709758	0.0691714	0.00180447	0
SRR8443351	PRJNA514927	SAMN10738424	Euphotic Zone	Euphotic Zone	Sediment	China: Bohai Sea	119.71	39.31	22	0.0686465	0.0600657	0.00858081	0
SRR8820264	PRJNA528687	SAMN11242082	Marine Others	Marine	Sediment	Antarctica: Princess Elizabeth Land	76.27	-69.4161	Un	0.0674314	0	0	0.0674314
SRR10168433	PRJNA573810	SAMN12826202	Marine Others	Marine	Sediment	missing	54.37	-34.8	3272	0.0669701	0.0669701	0	0
SRR1628698	PRJNA264811	SAMN03142814	Marine Others	Deep Cultivation	Sediment	Pacific Ocean: Hole 1301A; eastern flank of the Juan de Fuca Ridge	-127.764	47.7535	2667	0.0663626	0.0442417	0	0.0221209
SRR8346063	PRJNA510104	SAMN10594397	Euphotic Zone	Euphotic Zone	Sediment	Greenland: Baffin Bay	-73.13	76.18	0.3	0.0644688	0.0644688	0	0
SRR10156266	PRJNA573088	SAMN12799097	Coastal	Coastal	Sediment	Antarctica: Wrights Gulf	-129.56	-73.3	0.03	0.0639335	0.0639335	0	0
SRR8443353	PRJNA514927	SAMN10738422	Euphotic Zone	Euphotic Zone	Sediment	China: Bohai Sea	119	38.32	24	0.0617166	0.0493733	0	0.0123433
SRR10156271	PRJNA573088	SAMN12799103	Coastal	Coastal	Sediment	Antarctica: Near Ross Shelf	-168.3	-74.4	0.03	0.0613276	0.0408851	0.0204425	0
SRR7467837	PRJNA479337	SAMN09535870	Trench	Trench	Sediment	Pacific Ocean	138.66	9.86	6578	0.0605331	0.00263187	0.0579012	0
			Coastal	Estuary	Sediment	China: Yangtze Estuary,ST5-2	122.75	30.829	1	0.0598074	0.0555355	0.00427196	0
SRR3715733	PRJNA326769	SAMN05292428	Cold Seep	Cold Seep	Sediment	Pacific Ocean: Santa Monica Mounds	-118.668	33.7888	863	0.0576697	0.0576697	0	0
SRR3715698	PRJNA326769	SAMN05292429	Cold Seep	Cold Seep	Sediment	Pacific Ocean: Santa Monica Mounds	-118.668	33.7888	863	0.0552644	0.0552644	0	0
SRR10168430	PRJNA573810	SAMN12826205	Marine Others	Marine	Sediment	missing	54.23	-34.87	3493	0.0533184	0.0488752	0.0044432	0
SRR11343841	PRJNA611818	SAMN14350115	Marine Others	Marine	Sediment	French Polynesia: Moorea	-149.791	-17.4755	2.1	0.0531004	0.0371703	0.0159301	0
SRR8157149	PRJNA493859	SAMN10372306	Marine Others	Marine	Sediment	Svalbard	12.15	78.55	0.05	0.0527513	0.0527513	0	0
SRR13892600	PRJNA707313	SAMN18200500	Cold Seep	Cold Seep	Sediment	China: South China Sea	119.28	22.17	1121.2	0.0494063	0.0494063	0	0
SRR13892599	PRJNA707313	SAMN18200501	Cold Seep	Cold Seep	Sediment	China: South China Sea	119.28	22.17	1121.55	0.0488448	0.0488448	0	0
SRR1971621	PRJNA248084	SAMN02786775	Bathypelagic Zone	Bathypelagic Zone	Sediment	Arctic deep sea:Hakon Mosby Mud Volcano	14.726	72	1250	0.0485635	0.0485635	0	0
SRR8943095	PRJNA531756	SAMN11381956	Euphotic Zone	Euphotic Zone	Sediment	Sweden: Baltic Sea	19.509	57.2137	130	0.0445457	0.0445457	0	0
SRR8943094	PRJNA531756	SAMN11381956	Euphotic Zone	Euphotic Zone	Sediment	Sweden: Baltic Sea	19.509	57.2137	130	0.0403212	0.0403212	0	0
SRR7716470	PRJNA485648	SAMN09811681	Cold Seep	Cold Seep	Sediment	Atlantic Ocean	-86.01	27.43	3200	0.0402272	0.0335226	0.00670453	0
SRR11282212	PRJNA609990	SAMN14330575	Cold Seep	Cold Seep	Holobiont	Pacific Ocean	-125.22	40.35	1578	0.0392428	0.0392428	0	0
SRR8443354	PRJNA514927	SAMN10738421	Euphotic Zone	Euphotic Zone	Sediment	China: Bohai Sea	120.18	38.33	15	0.0371557	0.0371557	0	0
SRR13892593	PRJNA707313	SAMN18200506	Cold Seep	Cold Seep	Sediment	China: South China Sea	119.28	22.17	1123.3	0.0345972	0.0345972	0	0
SRR10156274	PRJNA573088	SAMN12799092	Coastal	Coastal	Sediment	Antarctica: Bellingshausen Sea	-93.48	-71.42	0.03	0.0336994	0.0336994	0	0
SRR10836662	PRJNA599172	SAMN13740702	Euphotic Zone	Euphotic Zone	Sediment	Pacific Ocean: off Costa Rica Margin	-84.03	8.68	129.45	0.0335269	0.0335269	0	0
SRR8943084	PRJNA531756	SAMN11381956	Mesopelagic Zone	Mesopelagic Zone	Sediment	Sweden: Baltic Sea	19.509	57.2137	210	0.0317663	0.0317663	0	0
SRR7467839	PRJNA479337	SAMN09535868	Abyssal Zone	Abyssal Zone	Sediment	Pacific Ocean	138.39	9.9	4435	0.0316438	0.0184589	0.0131849	0
SRR8943092	PRJNA531756	SAMN11381956	Euphotic Zone	Euphotic Zone	Sediment	Sweden: Baltic Sea	19.509	57.2137	170	0.0291429	0.0291429	0	0
SRR11308317	PRJNA609564	SAMN14329496	Cold Seep	Cold Seep	Sediment	Mexico: Gulf of Mexico	-94.6686	25.8797	2967	0.0271829	0.0271829	0	0
SRR13892594	PRJNA707313	SAMN18200505	Cold Seep	Cold Seep	Sediment	China: South China Sea	119.28	22.17	1122.95	0.023162	0.023162	0	0
SRR8709623	PRJNA526329	SAMN11095932	Trench	Trench	Sediment	Pacific Ocean	144.93	11.91	7942	0.0211145	0	0.0211145	0
SRR7066493	PRJNA433242	SAMN08473172	Marine Others	Marine	Sediment	Denmark: Bornholm Basin	15.64	55.49	84.55	0.0203091	0	0	0.0203091
SRR13892597	PRJNA707313	SAMN18200503	Cold Seep	Cold Seep	Sediment	China: South China Sea	119.28	22.17	1122.25	0.0199324	0.0199324	0	0
SRR3095933	PRJNA297401	SAMN04328860	Coastal	Coastal	Sediment	Denmark: Aarhus Bay Station M5	10.4578	56.1033	28	0.0193894	0.0193894	0	0
SRR11241200	PRJNA587831	SAMN13567418	Coastal	Intertidal	Sediment	China: Shenzhen	114.03	22.5288	0.2	0.0181995	0.0181995	0	0
SRR3085435	PRJNA297401	SAMN04328855	Coastal	Coastal	Sediment	Denmark: Aarhus Bay Station M5	10.4578	56.1033	28	0.0175185	0.0175185	0	0
SRR11343829	PRJNA611818	SAMN14350116	Marine Others	Marine	Sediment	French Polynesia: Moorea	-149.783	-17.4742	1.8	0.0164261	0.0164261	0	0
SRR8799001	PRJNA529480	SAMN11268109	Mesopelagic Zone	Mesopelagic Zone	Sediment	Atlantic Ocean	0.1	72	2476	0.0140296	0.0140296	0	0
SRR8943093	PRJNA531756	SAMN11381956	Euphotic Zone	Euphotic Zone	Sediment	Sweden: Baltic Sea	19.509	57.2137	130	0.0135964	0.0135964	0	0
SRR12068624	PRJNA489438	SAMN09979600	Abyssal Zone	Abyssal Zone	Sediment	Atlantic Ocean	-46.05	22.8	4522	0.012749	0.012749	0	0
SRR3081468	PRJNA297401	SAMN04328853	Coastal	Coastal	Sediment	Denmark: Aarhus Bay; Baltic Sea	10.4578	56.1033	28	0.012742	0.012742	0	0
SRR8943089	PRJNA531756	SAMN11381956	Mesopelagic Zone	Mesopelagic Zone	Sediment	Sweden: Baltic Sea	19.509	57.2137	210	0.0122382	0.0122382	0	0
SRR8943091	PRJNA531756	SAMN11381956	Euphotic Zone	Euphotic Zone	Sediment	Sweden: Baltic Sea	19.509	57.2137	170	0.0117553	0.0117553	0	0
SRR10836661	PRJNA599172	SAMN13740703	Euphotic Zone	Euphotic Zone	Sediment	Pacific Ocean	-84.03	8.68	130.2	0.0109783	0.0109783	0	0
SRR13892596	PRJNA707313	SAMN18200504	Cold Seep	Cold Seep	Sediment	China: South China Sea	119.28	22.17	1122.6	0.00847457	0.00847457	0	0
SRR10168432	PRJNA573810	SAMN12826203	Marine Others	Marine	Sediment	missing	54.56	-34.95	1676	0.00341661	0.00341661	0	0
SRR13892598	PRJNA707313	SAMN18200502	Cold Seep	Cold Seep	Sediment	China: South China Sea	119.28	22.17	1121.9	0.00206713	0.00206713	0	0
Note: Un, unknown; missing, information loss

## Sheet: Table S4
Supplementary Table 4 Genomic statistics of high-quality metagenome-assembled genomes (MAGs) affiliated with aerobic methanotrophs (MOB), reconstructed from globally distributed marine samples.
Source samples	Bin ID	Assembly tool used	Completeness (%)	Contamination (%)	GC content (%)	Contigs	Genome size (Mbp)	Largest contig (bp)	GTDB taxonomy (Version, R220)	Type	Habitat source	Depth (m)	Source
ST2 water	ST2W_bin.46	Megahit	73.14	0.75	49	243	1.55	29601	d__Bacteria;p__Pseudomonadota;c__Alphaproteobacteria;o__Rhizobiales;f__Beijerinckiaceae;g__Methylocystis;s__Methylocystis sp002412985	α-proteobacteria	Estuary water	9.9	This study
SRR13892606	bin11	Megahit	75.14	2.18	39.86	128	2.23	71930	d__Bacteria;p__Pseudomonadota;c__Gammaproteobacteria;o__Methylococcales;f__Methylomonadaceae;g__QPIN01;s__	γ-proteobacteria	Cold seep sediment	1121	NCBI
SRR13892591	bin34	Megahit	75.78	0.66	38.44	227	1.85	39665	d__Bacteria;p__Pseudomonadota;c__Gammaproteobacteria;o__Methylococcales;f__Methylomonadaceae;g__WTBX01;s__WTBX01 sp023146575	γ-proteobacteria	Cold seep sediment	1120	NCBI
ST2 sediment	ST2S.114	Megahit	77.13	1.62	55.88	378	2.69	33698	d__Bacteria;p__Pseudomonadota;c__Gammaproteobacteria;o__Methylococcales;f__Methylomonadaceae;g__Methylomicrobium;s__	γ-proteobacteria	Estuary sediment	0.2	This study
ST1 water	ST1W_bin.30	Megahit	77.15	1.84	48.55	251	1.61	48827	d__Bacteria;p__Pseudomonadota;c__Alphaproteobacteria;o__Rhizobiales;f__Beijerinckiaceae;g__Methylocystis;s__Methylocystis sp002412985	α-proteobacteria	Estuary water	14.4	This study
ZJB	H3M.148	Megahit	80.36	3.01	69.38	530	4.14	34475	d__Bacteria;p__Pseudomonadota;c__Gammaproteobacteria;o__Ga0077536;f__Ga0077536;g__UBA981;s__	γ-proteobacteria	Mangrove sediment	0.5	This study
SRR13892606	bin14	Megahit	80.84	4.83	38.43	233	1.87	40330	d__Bacteria;p__Pseudomonadota;c__Gammaproteobacteria;o__Methylococcales;f__Methylomonadaceae;g__WTBX01;s__WTBX01 sp023146575	γ-proteobacteria	Cold seep sediment	1121	NCBI
LHK	LH1.186	Megahit	82.22	7.52	61.28	736	4.27	25390	d__Bacteria;p__Pseudomonadota;c__Gammaproteobacteria;o__Ga0077536;f__Ga0077536;g__;s__	γ-proteobacteria	Saltmarsh sediment	0.5	This study
ST3 sediment	ST3S.77	Megahit	83.36	0.17	55.14	345	2.57	37244	d__Bacteria;p__Pseudomonadota;c__Gammaproteobacteria;o__Methylococcales;f__Methylomonadaceae;g__;s__	γ-proteobacteria	Estuary sediment	0.5	This study
SRR13892595	bin18	Megahit	83.49	1.46	40.57	286	1.92	24766	d__Bacteria;p__Pseudomonadota;c__Gammaproteobacteria;o__Methylococcales;f__Methylomonadaceae;g__Methyloprofundus;s__Methyloprofundus sp002189065	γ-proteobacteria	Cold seep sediment	1127	NCBI
ST3 sediment	ST3S.285	Megahit	83.61	2.68	45.21	489	3.29	37684	d__Bacteria;p__Pseudomonadota;c__Gammaproteobacteria;o__Methylococcales;f__Methylomonadaceae;g__JAGXGJ01;s__	γ-proteobacteria	Estuary sediment	0.5	This study
SRR13892591	bin30	Megahit	85.79	1.96	40.58	275	1.88	31841	d__Bacteria;p__Pseudomonadota;c__Gammaproteobacteria;o__Methylococcales;f__Methylomonadaceae;g__Methyloprofundus;s__Methyloprofundus sp002189065	γ-proteobacteria	Cold seep sediment	1120	NCBI
SRR13892591	bin35	Megahit	86.03	3.13	38.46	150	1.88	78655	d__Bacteria;p__Pseudomonadota;c__Gammaproteobacteria;o__Methylococcales;f__Methylomonadaceae;g__WTBX01;s__WTBX01 sp023144875	γ-proteobacteria	Cold seep sediment	1120	NCBI
ST2 sediment	ST2S.79	Megahit	86.42	2.74	50.98	438	3.08	37985	d__Bacteria;p__Pseudomonadota;c__Gammaproteobacteria;o__Methylococcales;f__Methylomonadaceae;g__Methylosarcina;s__	γ-proteobacteria	Estuary sediment	0.2	This study
ST1 sediment	ST1S.4	Megahit	86.51	2.45	55.56	358	2.99	46245	d__Bacteria;p__Pseudomonadota;c__Gammaproteobacteria;o__Methylococcales;f__Methylomonadaceae;g__Methylomicrobium;s__	γ-proteobacteria	Estuary sediment	0.2	This study
ST2 water	ST2W_bin.28	Megahit	87.95	0.93	48.64	297	1.63	28143	d__Bacteria;p__Pseudomonadota;c__Alphaproteobacteria;o__Rhizobiales;f__Beijerinckiaceae;g__Methylocystis;s__Methylocystis sp002412985	α-proteobacteria	Estuary water	9.9	This study
ST3 sediment	ST3S.95	Megahit	88.11	0.23	47.13	314	3.56	72113	d__Bacteria;p__Pseudomonadota;c__Gammaproteobacteria;o__Methylococcales;f__Methylomonadaceae;g__Methylobacter_A;s__	γ-proteobacteria	Estuary sediment	1	This study
ST3 sediment	ST3S.184	Megahit	89.22	2.49	51.65	645	3.47	21587	d__Bacteria;p__Pseudomonadota;c__Gammaproteobacteria;o__Methylococcales;f__Methylomonadaceae;g__PGZD01;s__	γ-proteobacteria	Estuary sediment	0.5	This study
ST2 sediment	ST2S.193	Megahit	89.69	1.78	50.08	249	4.12	107204	d__Bacteria;p__Pseudomonadota;c__Gammaproteobacteria;o__Methylococcales;f__Methylomonadaceae;g__Methylomonas;s__	γ-proteobacteria	Estuary sediment	0.2	This study
SRR4453772	bin5	Megahit	91.27	4.27	60.75	313	2.71	54337	d__Bacteria;p__Pseudomonadota;c__Gammaproteobacteria;o__Methylococcales;f__Methylothermaceae;g__Methylohalobius;s__	γ-proteobacteria	Geothermal chimney	1876	NCBI
ST2 sediment	ST2S.19	Megahit	92.23	4.23	54.62	290	3.85	75993	d__Bacteria;p__Pseudomonadota;c__Gammaproteobacteria;o__Methylococcales;f__Methylomonadaceae;g__Methylosarcina;s__	γ-proteobacteria	Estuary sediment	0.2	This study
SRR13892606	bin15	Megahit	92.84	6.05	38.48	173	2.12	82354	d__Bacteria;p__Pseudomonadota;c__Gammaproteobacteria;o__Methylococcales;f__Methylomonadaceae;g__WTBX01;s__WTBX01 sp023144875	γ-proteobacteria	Cold seep sediment	1121	NCBI
SRR13892591	bin32	Megahit	94.9	6.71	35.85	275	4.49	162140	d__Bacteria;p__Pseudomonadota;c__Gammaproteobacteria;o__Methylococcales;f__Methylomonadaceae;g__QPIN01;s__QPIN01 sp023145835	γ-proteobacteria	Cold seep sediment	1120	NCBI
SRR13892595	bin21	Megahit	95.43	4.88	35.76	524	5.35	162141	d__Bacteria;p__Pseudomonadota;c__Gammaproteobacteria;o__Methylococcales;f__Methylomonadaceae;g__QPIN01;s__QPIN01 sp023145835	γ-proteobacteria	Cold seep sediment	1127	NCBI
LHK	LH1.133	Megahit	95.98	1.72	51.07	360	4.48	66628	d__Bacteria;p__Pseudomonadota;c__Gammaproteobacteria;o__Ga0077536;f__Ga0077536;g__;s__	γ-proteobacteria	Saltmarsh sediment	0.5	This study
SRR4453772	bin7	Megahit	96.14	0.06	51.43	32	2.86	268868	d__Bacteria;p__Pseudomonadota;c__Gammaproteobacteria;o__Methylococcales;f__Methylothermaceae;g__Methylohalobius;s__Methylohalobius sp001566965	γ-proteobacteria	Geothermal chimney	1876	NCBI
ST2 sediment	ST2S.271	Megahit	96.7	1.26	55.3	432	4.22	77051	d__Bacteria;p__Pseudomonadota;c__Gammaproteobacteria;o__Methylococcales;f__UBA1147;g__UBA1147;s__	γ-proteobacteria	Estuary sediment	0.2	This study
SRR13892606	bin13	Megahit	97.39	5.98	36.08	436	5.04	130624	d__Bacteria;p__Pseudomonadota;c__Gammaproteobacteria;o__Methylococcales;f__Methylomonadaceae;g__QPIN01;s__QPIN01 sp023145835	γ-proteobacteria	Cold seep sediment	1121	NCBI
SRR4453772	bin3	Megahit	97.96	0.06	43.71	175	3.18	68258	d__Bacteria;p__Pseudomonadota;c__Gammaproteobacteria;o__Methylococcales;f__DRLZ01;g__DRLZ01;s__DRLZ01 sp011322755	γ-proteobacteria	Geothermal chimney	1876	NCBI
ST3 sediment	ST3S.172	Megahit	99.28	0.48	51.79	203	3.78	103792	d__Bacteria;p__Pseudomonadota;c__Gammaproteobacteria;o__Methylococcales;f__Methylomonadaceae;g__PGZD01;s__	γ-proteobacteria	Estuary sediment	0.5	This study
ST1 sediment	ST1S.144	Megahit	99.45	1.06	54.16	213	3.29	67828	d__Bacteria;p__Pseudomonadota;c__Gammaproteobacteria;o__Methylococcales;f__Methylomonadaceae;g__;s__	γ-proteobacteria	Estuary sediment	0.2	This study
ST1 sediment	ST1S.18	Megahit	99.95	1.08	50.75	171	3.76	147493	d__Bacteria;p__Pseudomonadota;c__Gammaproteobacteria;o__Methylococcales;f__Methylomonadaceae;g__Methylosarcina;s__	γ-proteobacteria	Estuary sediment	0.2	This study
ST2 sediment	ST2S.84	Megahit	100	1.81	48.99	307	3.96	81545	d__Bacteria;p__Pseudomonadota;c__Gammaproteobacteria;o__Methylococcales;f__Methylomonadaceae;g__PGZD01;s__	γ-proteobacteria	Estuary sediment	0.2	This study
ST1 sediment	ST1S.335	Megahit	100	0.31	52.91	103	3.75	174776	d__Bacteria;p__Pseudomonadota;c__Gammaproteobacteria;o__Methylococcales;f__Methylomonadaceae;g__;s__	γ-proteobacteria	Estuary sediment	0.2	This study
Note: Un, unknown

## Sheet: Table S5
Supplementary Table 5 The primers and qPCR/PCR reaction conditions used in this study.
Assay	Target gene	Primer	Sequence (5' - 3')	qPCR thermal cycling conditions	PCR thermal cycling conditions	Ref.
qPCR	Bacterial 16S rRNA	341F	CCTACGGGAGGCAGCAG	50 °C for 2 min; 95 °C for 30 s; 40 × [95 °C for 15 s, 59 °C for 20 s, 72 °C for 34 s]	NA	Muyzer, G.; De Waal, E. C.; Uitterlinden, A. J. A.; microbiology, e., Profiling of complex microbial populations by denaturing gradient gel electrophoresis analysis of polymerase chain reaction-amplified genes coding for 16S rRNA. 1993, 59, (3), 695-700
		518R	ATTACCGCGGCTGCTGG
qPCR	Archaeal 16S rRNA	Arch-967F	AATTGGCGGGGGAGCAC	50 °C for 2 min; 95 °C for 30 s，40 × [95 °C for 15 s, 60 °C for 1 min]	NA	Cadillo‐Quiroz, H.; Bräuer, S.; Yashiro, E.; Sun, C.; Yavitt, J.; Zinder, S., Vertical profiles of methanogenesis and methanogens in two contrasting acidic peatlands in central New York State, USA. Environmental microbiology 2006, 8, (8), 1428-1440.
		Arch-1060R	GGCCATGCACCWCCTCTC
PCR	Universal primers for bacterial and archaeal 16S rRNA	515F	GTGYCAGCMGCCGCGGTAA	NA	95 °C for 5 min; 35 × [95 °C for 45 s, 55 °C for 15 s, 72 °C for 45 s]; 72 °C for 10 min	Parada, A. E., Needham, D. M. & Fuhrman, J. A. Every base matters: assessing small subunit rRNA primers for marine microbiomes with mock communities, time series and global field samples. Environ. Microbiol. 18, 1403-1414 (2016).
		806R	GGACTACNVGGGTWTCTAAT			Apprill, A., McNally, S. P., Parsons, R. & Weber, L. Minor revision to V4 region SSU rRNA 806R gene primer greatly increases detection of SAR11 bacterioplankton. Aquat. Microb. Ecol. 75, 129-137 (2015).
qPCR/PCR	Bacterial amoA	amoA-1F	GGGGTTTCTACTGGTGGT	50 °C for 2 min; 95 °C for 30 s; 45 × [95 °C for 15 s, 58 °C for 20 s, 72 °C for 40 s]	95 °C for 5 min; 35 × [95 °C for 30 s, 55 °C for 30 s, 72 °C for 45 s]; 72 °C for 10 min	Rotthauwe, J. H.; Witzel, K. P.; Liesack, W., The ammonia monooxygenase structural gene amoA as a functional marker: Molecular fine-scale analysis of natural ammonia-oxidizing populations. Applied and Environmental Microbiology 1997, 63, (12), 4704-4712.
		amoA-2R	CCCCTCKGSAAAGCCTTCTTC
qPCR/PCR	Archaeal amoA	Arch-amoAF	STAATGGTCTGGCTTAGACG	50 °C for 2 min; 95 °C for 30 s; 45 × [95 °C for 30 s, 56 °C for 20 s, 72 °C for 40 s]	95 °C for 5 min; 35 × [95 °C for 30 s, 53 °C for 30 s, 72 °C for 1 min]; 72 °C for 10 min	Francis, C. A.; Roberts, K. J.; Beman, J. M.; Santoro, A. E.; Oakley, B. B., Ubiquity and diversity of ammonia-oxidizing archaea in water columns and sediments of the ocean. Proceedings of the National Academy of Sciences of the United States of America 2005, 102, (41), 14683-14688.
		Arch-amoAR	GCGGCCATCCATCTGTATGT
qPCR/PCR	Comammox Nitrospira cladeA and cladeB amoA	comamoA F	AGGNGAYTGGGAYTTCTGG	50 °C for 2 min; 95 °C for 5 min; 40 × [95 °C for 30 s, 52 °C for 45 s, 72 °C foE11	95 °C for 5 min; 35 × [95 °C for 30 s, 52 °C for 45 s, 72 °C for 1 min]; 72 °C for 10 min	Zhao, Z.; Huang, G.; He, S.; Zhou, N.; Wang, M.; Dang, C.; Wang, J.; Zheng, M., Abundance and community composition of comammox bacteria in different ecosystems by a universal primer set. Science of the Total Environment 2019, 691, 146-155.
		comamoA R	CGGACAWABRTGAABCCCAT
qPCR/PCR	Comammox Nitrospira cladeA amoA	CA377F	GTGGTGGTGGTCBAAYTA	50 °C for 2 min; 95 °C for 30 s; 40 × [95 °C for 15 s, 55 °C for 20 s, 72 °C for 40 s]	95 °C for 5 min; 35 × [95 °C for 30 s, 55 °C for 30 s, 72 °C for 30 s]; 72 °C for 10 min	Jiang R, Wang J G, Zhu T, et al. Use of newly designed primers for quantification of complete ammonia-oxidizing (comammox) bacterial clades and strict nitrite oxidizers in the genus Nitrospira. Applied and environmental microbiology, 2020, 86(20): e01775-20.
		C576R	GAAGCCCATRTARTCNGCC
qPCR/PCR	Comammox Nitrospira cladeB amoA	CB377F	GTACTGGTGGGCBAAYTT	50 °C for 2 min; 95 °C for 30 s; 40 × [95 °C for 15 s, 55 °C for 20 s, 72 °C for 40 s]	95 °C for 5 min; 35 × [95 °C for 30 s, 55 °C for 30 s, 72 °C for 30 s]; 72 °C for 10 min	Jiang R, Wang J G, Zhu T, et al. Use of newly designed primers for quantification of complete ammonia-oxidizing (comammox) bacterial clades and strict nitrite oxidizers in the genus Nitrospira. Applied and environmental microbiology, 2020, 86(20): e01775-20.
		C576R	GAAGCCCATRTARTCNGCC
qPCR/PCR	pmoA	A189F	GGNGACTGGGACTTCTGG	50 °C for 2 min; 95 °C for 30s; 40 × [95 °C for 30 s, 59 °C for 30 s, 72 °C for 30 s]	95 °C for 5 min; 35 × [95 °C for 30 s, 55 °C for 30 s, 72 °C for 45 s]; 72 °C for 10 min	Costello A M, Lidstrom M E. Molecular characterization of functional and phylogenetic genes from natural populations of methanotrophs in lake sediments. Applied and environmental microbiology, 1999, 65(11): 5066-5074.
		mb661R	CCGGMGCAACGTCYTTACC
The qPCR reaction mixture (20 μL) included 10 μL of TB Green Premix Ex Taq (Tli RNaseH Plus) (2X) (Takara), 0.4 μL each of the upstream (10 μM) and downstream primers (10 μM), 0.4 μL of ROX Reference Dye (Takara), 2 μL of DNA template, and 6.8 μL of RNase-free Water (Takara)
The PCR reaction mixture (30 μL) included 15 μL of Premix Taq™ (Takara, RR902), 0.6 μL each of the upstream (10 μM) and downstream primers (10 μM), 1 μL of DNA template, and 12.8 μL of RNase-free Water (Takara)
NA, not analysis

## Sheet: Table S6
Supplementary Table 6 Distribution of the hydroxylamine oxidoreductase gene (hao) in isolated aerobic methanotrophs (MOB).
NCBI accession number of HAO	Source organism	GTDB classification (R220)							Type
WP_136496135.1	Methylocystis heyeri	d__Bacteria	p__Pseudomonadota	c__Alphaproteobacteria	o__Rhizobiales	f__Beijerinckiaceae	g__Methylocystis	s__Methylocystis_heyeri	α-MOB
WP_016919490.1	Methylocystis parvus	d__Bacteria	p__Pseudomonadota	c__Alphaproteobacteria	o__Rhizobiales	f__Beijerinckiaceae	g__Methylocystis	s__Methylocystis_parvus	α-MOB
WP_124737804.1	Methylocystis rosea	d__Bacteria	p__Pseudomonadota	c__Alphaproteobacteria	o__Rhizobiales	f__Beijerinckiaceae	g__Methylocystis	s__Methylocystis_rosea	α-MOB
WP_036282308.1	Methylocystis sp. ATCC 49242	d__Bacteria	p__Pseudomonadota	c__Alphaproteobacteria	o__Rhizobiales	f__Beijerinckiaceae	g__Methylocystis	s__Methylocystis_sp._ATCC_49242	α-MOB
ND	Methylocella acidiphila B2	d__Bacteria	p__Pseudomonadota	c__Alphaproteobacteria	o__Rhizobiales	f__Beijerinckiaceae	g__Methylocella	s__Methylocella acidiphila	α-MOB
ND	Methylocella aurea KYG	d__Bacteria	p__Pseudomonadota	c__Alphaproteobacteria	o__Rhizobiales	f__Beijerinckiaceae	g__Methylocella	s__Methylocella aurea	α-MOB
ND	Methylocella palustris K	d__Bacteria	p__Pseudomonadota	c__Alphaproteobacteria	o__Rhizobiales	f__Beijerinckiaceae	g__Methylocella	s__Methylocella palustris	α-MOB
ND	Methylocella silvestris BL2	d__Bacteria	p__Pseudomonadota	c__Alphaproteobacteria	o__Rhizobiales	f__Beijerinckiaceae	g__Methylocella	s__Methylocella silvestris	α-MOB
ND	Methylocella tundrae T4	d__Bacteria	p__Pseudomonadota	c__Alphaproteobacteria	o__Rhizobiales	f__Beijerinckiaceae	g__Methylocella	s__Methylocella tundrae	α-MOB
ND	Methyloferula stellata AR4	d__Bacteria	p__Pseudomonadota	c__Alphaproteobacteria	o__Rhizobiales	f__Beijerinckiaceae	g__Methyloferula	s__Methyloferula stellata	α-MOB
WP_087146176.1	Crenothrix polyspora	d__Bacteria	p__Pseudomonadota	c__Gammaproteobacteria	o__Methylococcales	f__Methylomonadaceae	g__Crenothrix	s__Crenothrix_polyspora	γ-MOB
WP_159658932.1	Methylicorpusculum oleiharenae	d__Bacteria	p__Pseudomonadota	c__Gammaproteobacteria	o__Methylococcales	f__Methylomonadaceae	g__Methylicorpusculum	s__Methylicorpusculum_oleiharenae	γ-MOB
WP_020158877.1	Methylobacter marinus	d__Bacteria	p__Pseudomonadota	c__Gammaproteobacteria	o__Methylococcales	f__Methylomonadaceae	g__Methylobacter	s__Methylobacter_marinus	γ-MOB
WP_036296012.1	Methylobacter whittenburyi	d__Bacteria	p__Pseudomonadota	c__Gammaproteobacteria	o__Methylococcales	f__Methylomonadaceae	g__Methylobacter	s__Methylobacter_whittenburyi	γ-MOB
WP_119631194.1	Methylocaldum marinum	d__Bacteria	p__Pseudomonadota	c__Gammaproteobacteria	o__Methylococcales	f__Methylococcaceae	g__Methylocaldum	s__Methylocaldum_marinum	γ-MOB
WP_036269067.1	Methylocaldum szegediense	d__Bacteria	p__Pseudomonadota	c__Gammaproteobacteria	o__Methylococcales	f__Methylococcaceae	g__Methylocaldum	s__Methylocaldum_szegediense	γ-MOB
AAU92745.1	Methylococcus capsulatus str. Bath	d__Bacteria	p__Pseudomonadota	c__Gammaproteobacteria	o__Methylococcales	f__Methylococcaceae	g__Methylococcus	s__Methylococcus capsulatus	γ-MOB
WP_023493442.1	Methyloglobulus morosus	d__Bacteria	p__Pseudomonadota	c__Gammaproteobacteria	o__Methylococcales	f__Methylomonadaceae	g__Methyloglobulus	s__Methyloglobulus_morosus	γ-MOB
WP_022949408.1	Methylohalobius crimeensis	d__Bacteria	p__Pseudomonadota	c__Gammaproteobacteria	o__Methylococcales	f__Methylothermaceae	g__Methylohalobius	s__Methylohalobius_crimeensis	γ-MOB
WP_031429465.1	Methylomicrobium agile	d__Bacteria	p__Pseudomonadota	c__Gammaproteobacteria	o__Methylococcales	f__Methylomonadaceae	g__Methylomicrobium	s__Methylomicrobium_agile	γ-MOB
EIC30443.1	Methylomicrobium album BG8	d__Bacteria	p__Pseudomonadota	c__Gammaproteobacteria	o__Methylococcales	f__Methylomonadaceae	g__Methylomicrobium	s__Methylomicrobium_album_BG8	γ-MOB
WP_024298275.1	Methylomicrobium lacus	d__Bacteria	p__Pseudomonadota	c__Gammaproteobacteria	o__Methylococcales	f__Methylomonadaceae	g__Methylomicrobium	s__Methylomicrobium_lacus	γ-MOB
WAR44963.1	Methylomonas rapida	d__Bacteria	p__Pseudomonadota	c__Gammaproteobacteria	o__Methylococcales	f__Methylomonadaceae	g__Methylomonas	s__Methylomonas_rapida	γ-MOB
WP_026223604.1	Methylosarcina fibrata	d__Bacteria	p__Pseudomonadota	c__Gammaproteobacteria	o__Methylococcales	f__Methylomonadaceae	g__Methylosarcina	s__Methylosarcina_fibrata	γ-MOB
WP_153250720.1	Candidatus Methylospira mobilis	d__Bacteria	p__Pseudomonadota	c__Gammaproteobacteria	o__Methylococcales	f__Methylococcaceae	g__Methylospira	s__Methylospira_mobilis	γ-MOB
WP_082054349.1	Methyloterricola oryzae	d__Bacteria	p__Pseudomonadota	c__Gammaproteobacteria	o__Methylococcales	f__Methylococcaceae	g__Methyloterricola	s__Methyloterricola oryzae	γ-MOB
WP_014148309.1	Methylotuvimicrobium alcaliphilum	d__Bacteria	p__Pseudomonadota	c__Gammaproteobacteria	o__Methylococcales	f__Methylomonadaceae	g__Methylotuvimicrobium	s__Methylotuvimicrobium alcaliphilum	γ-MOB
WP_017839920.1	Methylotuvimicrobium buryatense	d__Bacteria	p__Pseudomonadota	c__Gammaproteobacteria	o__Methylococcales	f__Methylomonadaceae	g__Methylotuvimicrobium	s__Methylotuvimicrobium_buryatense	γ-MOB
WP_141902488.1	Methylotuvimicrobium kenyense	d__Bacteria	p__Pseudomonadota	c__Gammaproteobacteria	o__Methylococcales	f__Methylomonadaceae	g__Methylotuvimicrobium	s__Methylotuvimicrobium_kenyense	γ-MOB
PZN76545.1	Candidatus Methylumidiphilus alinenensis	d__Bacteria	p__Pseudomonadota	c__Gammaproteobacteria	o__Methylococcales	f__Methylococcaceae	g__Methylumidiphilus	s__Methylumidiphilus alinenensis	γ-MOB
WP_221047885.1	Methylogaea oryzae	d__Bacteria	p__Pseudomonadota	c__Gammaproteobacteria	o__Methylococcales	f__Methylococcaceae	g__Methylogaea	s__Methylogaea oryzae	γ-MOB
WP_286293874.1	Methylomarinovum tepidoasis	d__Bacteria	p__Pseudomonadota	c__Gammaproteobacteria	o__Methylococcales	f__Methylothermaceae	g__Methylohalobius	s__Methylomarinovum_tepidoasis	γ-MOB
WP_009061861.1	Candidatus Methylacidiphilum fumarolicum	d__Bacteria	p__Verrucomicrobiota	c__Verrucomicrobiae	o__Methylacidiphilales	f__Methylacidiphilaceae	g__Methylacidiphilum	s__Methylacidiphilum_fumariolicum	Verrucomicrobiota-MOB
WP_039721486.1	Methylacidiphilum kamchatkense	d__Bacteria	p__Verrucomicrobiota	c__Verrucomicrobiae	o__Methylacidiphilales	f__Methylacidiphilaceae	g__Methylacidiphilum	s__Methylacidiphilum_kamchatkense	Verrucomicrobiota-MOB
Note: ND. Not detected

## Sheet: Table S7
Supplementary Table 7 Pairwise comparison of pmoA gene sequences between members of the Ga0077536 order and Candidatus Methylotropicum kingii.
MAGs	Locus	Scientific Name	Max Score	Total Score	Query Cover	E value	Per. Ident	Acc. Len
LH1.186	LH1.186_LH1_99996_3	Methylotropicum kingii	244	244	0.95	4e-86	0.4784	253
LH1.133	LH1.133_12905_8	Methylotropicum kingii	235	235	0.94	2e-82	0.485	253
H3M.148	H3M.148_11327_4	Methylotropicum kingii	237	237	0.99	1e-83	0.4832	253

## Sheet: Table S8
Supplementary Table 8 Quality assessment and relative abundance of aerobic methanotroph (MOB) metagenome-assembled genomes (MAGs) reconstructed from the ST2 water enrichment.
Source samples	Bin ID	Clean reads mapped to contigs	Relative abundance (%)	Presence of pmoABC gene	Presence of haoAB gene	Assembly tool used	Completeness (%)	Contamination (%)	GC content (%)	NO. of contigs	Genome size (Mbp)	Largest contig (bp)	GTDB taxonomy (Version, R220)	Type	Habitat source	Source
ST2 water enrichment	ST2_W_bin.132 (bin132)	47531536	13.2497	pmoA, pmoB and pmoC	haoA and haoB	Megahit	74.3	0.6	51	62	3.22135	176967	d__Bacteria;p__Pseudomonadota;c__Gammaproteobacteria;o__Methylococcales;f__Methylomonadaceae;g__Methylotuvimicrobium;s__	γ-proteobacteria	ST2 water enrichment	This study
ST2 water enrichment	ST2_W_bin.133 (bin133)	5652908	1.57579	absence	haoA and haoB	Megahit	84.2	0.14	53	192	2.64006	104444	d__Bacteria;p__Pseudomonadota;c__Gammaproteobacteria;o__Methylococcales;f__Methylomonadaceae;g__Methylobacter;s__Methylobacter marinus	γ-proteobacteria	ST2 water enrichment	This study
ST2 water enrichment	ST2_W_bin.35 (bin35)	5239316	1.4605	pmoB and pmoC	haoA and haoB	Megahit	76.03	0.49	63	47	2.69789	185336	d__Bacteria;p__Pseudomonadota;c__Alphaproteobacteria;o__Rhizobiales;f__Beijerinckiaceae;g__Methylocystis;s__	α-proteobacteria	ST2 water enrichment	This study
ST2 water enrichment	ST2_W_bin.99 (bin99)	1060003	0.295483	pmoA, pmoB and pmoC	absence	Megahit	75.38	0.06	53	286	3.06977	58270	d__Bacteria;p__Pseudomonadota;c__Gammaproteobacteria;o__Methylococcales;f__Methylomonadaceae;g__Methylomonas;s__	γ-proteobacteria	ST2 water enrichment	This study
Relative abundance was calculated as the number of clean reads mapped to contigs divided by the total number of clean reads (358735398).

## Sheet: Table S9
Supplementary Table 9 Transcripts abundance of key genes involved in ammonia oxidation, N2O production, and methane metabolism in MOB enrichment cultures at 0 h, 12 h, and 24 h after NH4+ addition.
Function	Gene product		0 h					12 h					24 h
		Gene	Counts	std	TPM	std		Counts	std	TPM	std		Counts	std	TPM	std
NH3 oxidation	Methane monooxygenase subunit A	pmoA	876.333	232.9	66.253	21.8717		1126	220.027	147.309	17.5571		1195.67	210.438	145.154	8.98242
	Methane monooxygenase subunit B	pmoB	677.667	207.271	24.8526	9.16915		1070	165.735	68.4722	6.87962		1099.33	213.357	64.0143	4.76549
	Methane monooxygenase subunit C	pmoC	289	44.0341	20.7559	4.70964		451	48.8774	57.2578	10.1562		497.667	127.735	57.4069	8.12877
NH2OH oxidation	Hydroxylamine oxidoreductase	haoA	1797	37.7492	44.8797	3.70784		2684.67	188.988	119.624	7.91192		3722.67	637.449	149.961	10.4801
	Hydroxylamine oxidation protein HaoB	haoB	318	19.4679	14.5782	1.98998		454.333	20.2073	36.9781	2.91213		592.333	132.039	43.6936	4.86891
	Cytochrome P460	cytL	4627.67	282.546	820.738	120.376		9623.67	545.06	3010.24	255.655		11639	1791.5	3497.11	202.26
NO reduction	Cytochrome c NO reductase b subunit	cnorB	1210	128.246	33.8884	6.02155		1129	107.462	55.9456	1.4883		944	204.883	42.2697	4.45886
	Cytochrome c NO reductase cytochrome c subunit	cnorC	140.333	11.8462	15.9351	2.49842		141.333	7.50555	28.3805	4.75374		164.667	69.6587	30.1095	9.24849
CH3OH oxidation	Methanol oxidation system protein MoxJ	moxJ	3883.67	498.676	241.495	44.945		3581	1369.18	383.578	97.1278		2157	571.705	216.144	37.9207
	methanol dehydrogenase [cytochrome c] subunit	moxF	29791.7	3666.05	2848.47	176.217		22884.7	4147.11	3012.19	464.967		21521.3	2566.63	2200.34	341.307
CH2O oxidation	Formaldehyde-activating enzyme	fae	12784	570.877	1990.6	134.756		7837.6	353.549	2143.97	181.329		6783.33	857.422	1759.97	42.5669
H4MPT/H4F	NADP-dependent methylenetetrahydromethanopterin / methylenetetrahydrofolate dehydrogenase	mtdA	1470.33	88.5005	73.2207	3.86759		940.333	86.8927	83.5052	9.19277		937	67.6166	76.6454	8.92588
	NAD(P)-dependent methylenetetrahydromethanopterin dehydrogenase	mtdB	2000	50.5866	113.359	10.3095		1443	158.547	144.693	8.1422		1434.67	320.14	131.43	13.9202
	Methenyltetrahydrofolate cyclohydrolase	fchA	1034.33	106.566	63.6813	11.2004		579	40.9268	62.8729	3.8711		611.333	172.703	60.3476	9.83419
	formate--tetrahydrofolate ligase	fhs	1513.33	202.781	37.5011	7.00149		1337	30.1993	59.2165	6.98199		1475.67	300.676	58.6573	5.63711
Serine cycle	Serine hydroxymethyltransferase	glyA	808.333	76.5398	28.6672	2.88086		536.333	34.5881	34.2735	5.94708		541	137.215	30.9095	4.4863
	Enolase C-terminal domain-like protein	eno	85.67	22.81	47.87	8.67		37	6.56	30.42	3.77		31	3.61	21.54	2.72
	Malate dehydrogenase	mdh	1410	44.6766	70.4114	6.36724		1250	149.161	110.528	7.24366		1262.33	204.089	102.205	4.59932
Transcripts were mapped to the ST2_W_bin.132 (Methylotuvimicrobium sp.) reference genome using kallisto tool

## Sheet: Table S10
Supplementary Table 10 Summary of read retention, mapping, assembly, and binning statistics.
Source	Source samples	Raw reads	Clean reads	Contigs	Clean reads mapped to all contigs	All bins	MOB (completeness >70% and contamination < 10%)	Environmental medium
NCBI	SRR4453772	200851798	185916500	2042442	145213528	278	3	Chimney
This study	ZJB	488030536	465599698	6784521	321456965	280	1	Sediment
This study	LHK	415448344	386302311	4215634	278963215	266	2	Sediment
This study	ST1 sediment	483523032	464008290	6625874	354789652	275	4	Sediment
This study	ST2 sediment	513599314	477726026	6987456	321456789	288	6	Sediment
This study	ST3 sediment	520821701	499970839	7125874	336789321	256	5	Sediment
NCBI	SRR13892595	419162484	414221022	6295754	199833177	121	2	Seawater
NCBI	SRR13892606	422996654	417410674	4417602	253721206	75	4	Seawater
NCBI	SRR13892591	426156438	418287110	6595923	238789661	229	4	Seawater
NCBI	SRR23340184 (ST1 water)	54861616	50124569	1145950	25123654	78	1	Seawater
NCBI	SRR23340173 (ST2 water)	58582438	53124560	1317686	26123365	80	2	Seawater
This study	SRR35494880 (ST2 water enrichment)	359934976	358735398	522759	342278108	140	4	Seawater enrichment
